# Supplementary material for: Genetic inference of on-target and off-target side-effects of antipsychotic medications
Source: PLoS Genet. 2025 Jul 28;21(7):e1011793. doi: 10.1371/journal.pgen.1011793 (PMC12321077; doi:10.1371/journal.pgen.1011793)
Supplement: S1 Tables — Table A. Scores. Table that combines all relevant information to the GWAS studies used, the side-effect it is associated with, the SNP, wald ratio, colocalization score, source of eQTL and drug. These are the values used to calculate overall scores. Table B. Side-effect map. Map used to draw associations between a side-effect (column A) and the corresponding PheWAS trait (column B). Table C. Receptor + Ki values. Matrix of receptors to drug binding affinity targets, binding affinity values, and action. Binding affinity information was obtained using the Psychoactive Drug Screening Program (PDSP) Ki database, and the DrugBank database. Table D. Exposure SNP Map. Matrix of receptors to SNPs that are associated with that receptor in different regions of the brain, according to MetaBrain. (XLSX) [file pgen.1011793.s002.xlsx]

## Sheet: Table A - Scores
drug	exposure	side_effect	chr	position	OpenGWAS id	trait	region	p	wald_ratio_b	wald_ratio_se	wald_ratio_p_adjusted	F_STAT	h0	h1	h2	h3	h4	source	pki_mean	pki_se	target_action	bootstrap_mean	bootstrap_mean_abs	bootstrap_se
aripiprazole	DRD2	Abdominal discomfort	11	113448762	ukb-b-11413	pain type(s) experienced in last month: stomach or abdominal pain	cerebellum	0.00015	-0.00660294	0.00174229	0.000240104	29.1807	0.00742156	0.315664	0.000205815	0.00808537	0.668623	metabrain	3.87818	0.172595	NA	-0.0302545	0.0302545	0.00551883
aripiprazole	ADRA2B	Anxiety	2	96523006	ukb-d-20427	frequent trouble falling or staying asleep during worst period of anxiety	cortex	0.000111258	-0.0327698	0.00847842	0.000194178	170.974	2.46207e-31	0.0872199	2.78307e-32	0.0089553	0.903825	metabrain	1.98999	0.00141235	antagonist,ligand	-0.0759066	0.0759066	0.014224
aripiprazole	HTR2A	Back pain	13	47371408	finn-b-M13_LOWBACKPAINORANDSCIATICA	lower back pain or/and sciatica	cortex	0.000282501	-0.231379	0.0636974	0.000362484	45.8617	8.20827e-07	0.33165	9.23923e-08	0.0366989	0.63165	metabrain	2.8707	0.16166	antagonist	-0.781739	0.781739	0.159501
aripiprazole	HTR5A	Bilirubin total low/decreased	7	154878599	bbj-a-53	total bilirubin	cortex	7.172e-06	0.0709023	0.0157951	2.29519e-05	79.7783	8.33506e-15	0.00913791	8.03389e-14	0.0871736	0.903689	metabrain	1.15162	0.245221	ligand	0.0953987	0.0953987	0.0218286
aripiprazole	ADRA1A	Blood Pressure	8	26778519	ebi-a-GCST90029010	diastolic blood pressure	cortex	3.50002e-09	0.0443715	0.0072907	8.9733e-09	98.6706	1.92115e-20	4.97483e-07	3.80734e-15	0.097689	0.902311	metabrain	2.59238	0.00505181	antagonist	0.135779	0.135779	0.0156658
aripiprazole	ADRA2B	Blood Pressure	2	96523006	ebi-a-GCST90013916	high blood pressure (ukb data field 6150) (firth correction)	cortex	0.000130605	-0.0591581	0.0154779	0.000218519	170.974	7.96996e-31	0.282339	5.13989e-32	0.0175081	0.700153	metabrain	1.98999	0.00141235	antagonist,ligand	-0.139663	0.139663	0.026168
aripiprazole	HRH1	Blood Pressure	3	11376080	ieu-b-4818	systolic blood pressure	cortex	0.000258101	1.74892	0.478607	0.00034278	30.8666	0.000169508	0.168123	0.000210327	0.207985	0.623512	metabrain	2.55506	0.0228312	antagonist	5.25267	5.25267	1.04483
aripiprazole	HTR3A	Bundle branch block right	11	113846006	finn-b-I9_RBBB	right bundle-branch block	cortex	0.000306098	-0.922423	0.255585	0.000382192	90.4708	3.05438e-15	0.292316	2.13159e-16	0.0197121	0.687972	metabrain	1.45891	0.257892	antagonist	-1.60623	1.60623	0.360328
aripiprazole	ADRA2B	Cardiovascular disorder	2	96523006	ebi-a-GCST90029019	cardiovascular disease	cortex	9.59997e-05	-0.0101609	0.00268388	0.000242653	170.974	1.85863e-32	0.238576	1.33953e-33	0.0164495	0.744974	metabrain	1.98999	0.00141235	antagonist,ligand	-0.0237562	0.0237562	0.00445156
aripiprazole	HRH4	Cellulitis	18	22129846	finn-b-L12_CELLULITIS	cellulitis	cortex	5.08803e-05	-0.457557	0.112904	0.00010991	69.3528	6.80872e-12	0.0607699	1.94217e-11	0.172578	0.766652	metabrain	0	0	ligand	0	0	0
aripiprazole	DRD2	Conjunctivitis	11	113566207	finn-b-H7_USEOFEYEANTIALLERGENS	use of eye-antiallergens (taken as indicator of allergic/atopic conjunctivitis)	cortex	0.000129101	-0.227858	0.0595686	0.000216784	102.558	3.50061e-18	0.159044	1.39537e-19	0.00550416	0.835451	metabrain	3.87818	0.172595	NA	-1.03471	1.03471	0.19869
aripiprazole	DRD4	Constipation	11	616865	ebi-a-GCST90018609	constipation	cerebellum	6.08695e-05	0.785823	0.195994	0.000126613	34.2385	0.0185144	0.103625	0.00351951	0.0188432	0.855498	metabrain	1.14452	0.144518	antagonist,partial agonist	1.05684	1.05684	0.21086
aripiprazole	GRIN2A	Constipation	16	10066021	ebi-a-GCST90018609	constipation	cortex	6.6673e-05	-1.10643	0.277451	0.000134684	85.5923	5.36891e-15	0.138198	1.05613e-15	0.0263499	0.835452	metabrain	0.823909	0.15	NA	-1.08214	1.08214	0.233461
aripiprazole	ADRA2C	Convulsion	4	3637299	finn-b-R18_CONVU_NOT_ELSEW_CLASSIFIED	convulsions, not elsewhere classified	cerebellum	0.000410403	-0.133776	0.0379468	0.000459394	95.9367	1.12335e-14	0.374175	6.85176e-16	0.0222189	0.603606	metabrain	2.42446	0.00368473	antagonist	-0.376048	0.376048	0.0758113
aripiprazole	HTR1D	Corneal lesion	1	23535161	ukb-b-11480	corneal hysteresis (right)	cortex	1.5e-05	0.0386512	0.00893143	4.25114e-05	367.387	4.74506e-75	0.0256031	1.18632e-74	0.063099	0.911298	metabrain	2.04088	0.143516	antagonist,ligand	0.0933795	0.0933795	0.0154882
aripiprazole	ADRB2	Eosinophilia	5	148238899	ebi-a-GCST90028992	white blood cell count (eosinophil)	cortex	0.000350002	0.0455307	0.0131238	0.000527849	25.4577	1.90137e-116	1.77384e-75	2.51832e-42	0.234175	0.765825	eqtlgen	1.78781	0	ligand	0.0963112	0.0963112	0.0188272
aripiprazole	DRD2	Eosinophilia	11	113448762	ebi-a-GCST90028992	white blood cell count (eosinophil)	cerebellum	0.00017	-0.024844	0.00594884	7.3257e-05	29.1807	0.00743619	0.31629	0.0012125	0.0509484	0.624113	metabrain	3.87818	0.172595	NA	-0.114818	0.114818	0.0201308
aripiprazole	HTR1D	Eosinophilia	1	23535161	ebi-a-GCST004606	eosinophil counts	cortex	9.93894e-07	-0.0352714	0.00720877	4.23144e-06	367.387	3.96238e-76	0.00213799	1.2601e-74	0.0670609	0.930801	metabrain	2.04088	0.143516	antagonist,ligand	-0.0846211	0.0846211	0.0129818
aripiprazole	HTR1E	Eosinophilia	6	88152535	ebi-a-GCST90002382	eosinophil percentage of white cells	hippocampus	1.29987e-19	-0.0450595	0.00497365	2.75425e-18	17.2229	6.72765e-18	6.44678e-18	0.169084	0.161355	0.66956	metabrain	0.0646067	0.0323033	antagonist,ligand	-0.00340331	0.00340331	0.00127275
aripiprazole	HTR6	Eosinophilia	1	19987713	ebi-a-GCST90002300	eosinophil counts	cortex	0.000359998	0.209517	0.0586948	0.000417147	282.385	1.27527e-56	0.148301	2.12466e-57	0.0238798	0.82782	metabrain	1.46415	0.122561	antagonist	0.363721	0.363721	0.0719277
aripiprazole	ADRB1	Gamma-glutamyltransferase increased	10	115814392	ebi-a-GCST90014004	gamma glutamyltransferase levels (ukb data field 30730)	cortex	4.42232e-06	-0.0538528	0.0117314	1.53754e-05	34.0866	3.11306e-05	0.0533036	6.65494e-06	0.0104588	0.9362	metabrain	1.85078	0	ligand	-0.116459	0.116459	0.0179317
aripiprazole	DRD2	Gamma-glutamyltransferase increased	11	113448762	ukb-d-30730_irnt	gamma glutamyltransferase	cerebellum	0.000128499	-0.0254067	0.00663465	0.000214539	29.1807	0.00769985	0.327588	0.000886296	0.0370804	0.626746	metabrain	3.87818	0.172595	NA	-0.116908	0.116908	0.0215755
aripiprazole	HRH3	Gamma-glutamyltransferase increased	20	60901147	ukb-d-30730_irnt	gamma glutamyltransferase	cortex	2.063e-05	0.0822641	0.01932	5.46243e-05	16.1733	0.0617078	0.0242456	0.153733	0.0597024	0.700611	metabrain	0.823909	0.15	ligand	0.0793546	0.0793546	0.0165012
aripiprazole	DRD1	Headache	5	174863690	ebi-a-GCST90013917	pain type(s) experienced in last month: headache (ukb data field 6159_1) (firth correction)	cortex	6.22945e-05	-0.121633	0.0303997	0.000129552	42.8713	8.25329e-06	0.1916	1.21941e-06	0.0275276	0.780863	metabrain	1.06002	0.352273	antagonist,partial agonist,ligand	-0.153985	0.153985	0.0466446
aripiprazole	DRD2	Headache	11	113448762	ukb-b-1977	diagnoses - main icd10: r51 headache	cerebellum	6.29999e-05	-0.00238576	0.000596173	0.000129532	29.1807	0.00442013	0.187588	0.000254055	0.00998418	0.797754	metabrain	3.87818	0.172595	NA	-0.0107446	0.0107446	0.00201672
aripiprazole	DRD4	Hypothyroidism	11	611503	finn-b-HYPOTHY_REIMB	hypothyroidism, drug reimbursement	cortex	0.000333803	0.220917	0.0615863	0.000400437	209.786	3.70209e-41	0.28811	9.69287e-42	0.0747962	0.637094	metabrain	1.14452	0.144518	antagonist,partial agonist	0.299491	0.299491	0.0657399
aripiprazole	HTR1E	Hypothyroidism	6	88152535	ebi-a-GCST90038637	hypothyroidism or myxedema	hippocampus	2.30001e-06	-0.00460595	0.00100102	1.47509e-05	17.2229	0.0302395	0.0289739	0.119252	0.113553	0.707981	metabrain	0.0646067	0.0323033	antagonist,ligand	-0.000355828	0.000355828	0.000138608
aripiprazole	HTR6	Hypothyroidism	1	19916784	ebi-a-GCST90018862	hypothyroidism	cerebellum	8.96603e-07	0.157373	0.0319214	3.57074e-06	25.3011	8.10151e-06	7.6935e-05	0.02667	0.252548	0.720697	metabrain	1.46415	0.122561	antagonist	0.270083	0.270083	0.0418602
aripiprazole	HTR6	Incontinence	1	19987713	finn-b-R18_SYMPTOMS_SIGNS_INVOLVI_URINARY_SYSTEM	symptoms and signs involving the urinary system	cortex	0.000295897	0.10563	0.0291317	0.000367548	282.385	2.49241e-56	0.289842	2.78072e-57	0.0316584	0.6785	metabrain	1.46415	0.122561	antagonist	0.181629	0.181629	0.0380276
aripiprazole	HTR5A	Infection	7	154878599	finn-b-AB1_BACTINF_NOS	bacterial infection, other or unspecified	cortex	0.000255	-0.103399	0.0282692	0.000339607	79.7783	1.71915e-13	0.273483	3.62222e-14	0.056953	0.669564	metabrain	1.15162	0.245221	ligand	-0.141814	0.141814	0.0346825
aripiprazole	HTR7	Infection	10	91956356	ukb-b-3683	diagnoses - main icd10: b34.9 viral infection, unspecified	cortex	5.39995e-05	-0.00216171	0.000535378	0.000115637	39.6776	1.05564e-05	0.228321	1.10608e-06	0.0231747	0.748492	metabrain	2.79844	0.0978141	antagonist,partial agonist	-0.00713216	0.00713216	0.00126632
aripiprazole	OPRM1	Insomnia	6	154360797	ukb-d-20533	trouble falling asleep	cerebellum	0.000203334	-0.0212107	0.00570925	0.00029378	70.6838	1.11793e-08	0.227644	1.42535e-09	0.0282804	0.744075	metabrain	0	0	ligand	0	0	0
aripiprazole	DRD2	Irritability	11	113448762	ebi-a-GCST90013875	irritability (ukb data field 1940) (firth correction)	cerebellum	5.63897e-05	-0.0607678	0.0150911	0.000119725	29.1807	0.00310677	0.132177	0.000445869	0.0181233	0.846147	metabrain	3.87818	0.172595	NA	-0.275193	0.275193	0.0479346
aripiprazole	HRH4	Malnutrition	18	22129846	finn-b-E4_MALNUTRITION	malnutrition	cortex	0.000194599	-1.7203	0.461802	0.000287189	69.3528	3.41396e-11	0.304706	8.18047e-13	0.00661264	0.688682	metabrain	0	0	ligand	0	0	0
aripiprazole	DRD2	Manic psychosis	11	113566207	ukb-a-377	ever manic/hyper for 2 days	cortex	0.000111774	-0.013458	0.00348323	0.000194834	102.558	3.39338e-18	0.154172	1.98437e-19	0.00817801	0.83765	metabrain	3.87818	0.172595	NA	-0.0613047	0.0613047	0.011296
aripiprazole	HTR6	Micturition urgency	1	19987713	finn-b-R18_SYMPTOMS_SIGNS_INVOLVI_URINARY_SYSTEM	symptoms and signs involving the urinary system	cortex	0.000295897	0.10563	0.0291317	0.000367548	282.385	1.19871e-247	0.272792	1.30942e-248	0.0291005	0.698107	eqtl_gen	1.46415	0.122561	antagonist	0.181663	0.181663	0.0369499
aripiprazole	HTR6	Nasal congestion	1	19987713	ukb-b-19045	diagnoses - main icd10: j34.8 other specified disorders of nose and nasal sinuses	cortex	0.000259998	0.00103506	0.000283105	0.000341123	282.385	1.58638e-247	0.361015	1.01554e-248	0.0224943	0.616491	eqtl_gen	1.46415	0.122561	antagonist	0.00180811	0.00180811	0.000346439
aripiprazole	HRH3	Neck pain	20	60801347	ukb-b-18596	pain type(s) experienced in last month: neck or shoulder pain	cerebellum	9.90011e-05	0.00747182	0.00191931	0.000179006	62.0881	3.46819e-06	0.177556	2.18658e-07	0.0103823	0.812058	metabrain	0.823909	0.15	ligand	0.00730218	0.00730218	0.00165067
aripiprazole	DRD2	Nervousness	11	113448762	ebi-a-GCST006948	feeling nervous	cerebellum	8.32109e-05	-0.0272367	0.00692167	0.000157335	29.1807	0.00315	0.123092	0.00637265	0.248404	0.618981	metabrain	3.87818	0.172595	NA	-0.12489	0.12489	0.0228398
aripiprazole	HTR1B	Neutropenia	6	78167455	ebi-a-GCST90002350	neutrophil count	cortex	0.000406996	-0.425675	0.120333	0.000447975	69.6637	1.26738e-11	0.117085	4.20105e-12	0.0379657	0.844949	metabrain	0.720092	0.360046	antagonist,ligand	-0.364635	0.364635	0.148952
aripiprazole	HTR1D	Neutropenia	1	23535161	ebi-a-GCST004623	neutrophil percentage of granulocytes	cortex	4.95199e-05	0.0293549	0.00723408	0.000108112	367.387	1.52864e-74	0.082481	1.77119e-74	0.0947457	0.822773	metabrain	2.04088	0.143516	antagonist,ligand	0.0702153	0.0702153	0.0129499
aripiprazole	HTR6	Neutropenia	1	19987713	ebi-a-GCST90013984	neutrophill count (ukb data field 30140)	cortex	4.52731e-05	-0.0205996	0.00505044	0.000101134	282.385	1.34489e-56	0.156397	3.85013e-57	0.0439733	0.79963	metabrain	1.46415	0.122561	antagonist	-0.0357345	0.0357345	0.00649085
aripiprazole	OPRM1	Neutropenia	6	154360797	ebi-a-GCST90025977	neutrophil count	cerebellum	0.000269998	0.0155504	0.00411565	0.000248205	70.6838	6.64456e-08	0.379923	1.6451e-09	0.00879507	0.611282	metabrain	0	0	ligand	0	0	0
aripiprazole	HTR1D	Pneumonia	1	23535161	ukb-b-15606	diagnoses - main icd10: j18.9 pneumonia, unspecified	cortex	9.90011e-05	-0.000963847	0.000247634	0.000179181	367.387	7.31672e-74	0.248552	6.10773e-75	0.0200168	0.731431	metabrain	2.04088	0.143516	antagonist,ligand	-0.0023025	0.0023025	0.000452503
aripiprazole	DRD2	Seasonal allergy	11	113566207	finn-b-H7_USEOFEYEANTIALLERGENS	use of eye-antiallergens (taken as indicator of allergic/atopic conjunctivitis)	cortex	0.000129101	-0.227858	0.0595686	0.000216784	102.558	3.50061e-18	0.159044	1.39537e-19	0.00550416	0.835451	metabrain	3.87818	0.172595	NA	-1.0398	1.0398	0.189543
aripiprazole	HTR1E	Seasonal allergy	6	86985940	ukb-b-12753	recent medication for hayfever or allergic rhinitis	cortex	0.000369999	-0.0959764	0.0269453	0.000423977	17.1759	0.208114	0.11094	0.0496215	0.0258463	0.605478	metabrain	0.0646067	0.0323033	antagonist,ligand	-0.00737754	0.00737754	0.00313895
aripiprazole	OPRM1	Sleep disorder	6	154360797	ukb-d-20533	trouble falling asleep	cerebellum	0.000203334	-0.0212107	0.00570925	0.00029378	70.6838	1.11793e-08	0.227644	1.42535e-09	0.0282804	0.744075	metabrain	0	0	ligand	0	0	0
aripiprazole	DRD2	Upset stomach	11	113448762	ukb-b-11413	pain type(s) experienced in last month: stomach or abdominal pain	cerebellum	0.00015	-0.00660294	0.00174229	0.000240104	29.1807	0.00742156	0.315664	0.000205815	0.00808537	0.668623	metabrain	3.87818	0.172595	NA	-0.0305542	0.0305542	0.00573459
aripiprazole	HTR6	Urinary abnormalities	1	19987713	finn-b-R18_SYMPTOMS_SIGNS_INVOLVI_URINARY_SYSTEM	symptoms and signs involving the urinary system	cortex	0.000295897	0.10563	0.0291317	0.000367548	282.385	1.19871e-247	0.272792	1.30942e-248	0.0291005	0.698107	eqtl_gen	1.46415	0.122561	antagonist	0.182482	0.182482	0.0367624
aripiprazole	CHRM3	Weight increased	1	239868130	ukb-a-198	weight	cortex	9.58672e-08	-0.106604	0.0199836	5.18904e-07	18.2816	0.00127351	0.000581577	0.194603	0.0881542	0.715388	metabrain	0.32994	9.28277e-05	partial agonist	-0.0415472	0.0415472	0.00545738
aripiprazole	GRIN3A	Weight increased	9	104421888	ebi-a-GCST90095039	body mass index	cortex	1.05901e-05	-0.0546292	0.0126067	4.16425e-05	43.0064	1.13672e-06	0.05793	3.40578e-07	0.0164311	0.925637	metabrain	0.823909	0.15	NA	-0.0529408	0.0529408	0.0111724
aripiprazole	HRH1	Weight increased	3	10627561	ukb-b-2303	body mass index (bmi)	hippocampus	3.59998e-07	-0.0255451	0.0050213	1.72368e-06	17.6165	0.0918308	0.0177512	0.105216	0.0195731	0.765629	metabrain	2.55506	0.0228312	antagonist	-0.0764118	0.0764118	0.0105216
aripiprazole	HTR1B	Weight increased	6	78167455	ukb-a-248	body mass index (bmi)	cortex	7.47618e-06	0.0422607	0.00943373	2.3797e-05	69.6637	2.30522e-12	0.0212963	1.99163e-12	0.0174381	0.961266	metabrain	0.720092	0.360046	antagonist,ligand	0.0355963	0.0355963	0.0138795
aripiprazole	OPRK1	Weight increased	8	54160092	ukb-a-249	weight	cerebellum	1.54252e-05	0.0126436	0.00292499	4.33231e-05	176.625	2.9897e-29	0.0569441	2.29172e-29	0.0427496	0.900306	metabrain	0	0	ligand	0	0	0
aripiprazole	ADRA1B	White blood cell count decreased	5	158975663	ebi-a-GCST90029003	white blood cell count	cortex	8.99995e-07	-0.0524677	0.0106262	3.45052e-06	42.7181	1.53394e-07	0.0026177	2.32392e-05	0.395981	0.601378	metabrain	2.46347	0.00505016	antagonist	-0.153205	0.153205	0.0223731
aripiprazole	ADRB2	White blood cell count decreased	5	148238899	ebi-a-GCST90028992	white blood cell count (eosinophil)	cortex	0.000350002	0.0455307	0.0131238	0.000527849	25.4577	1.90137e-116	1.77384e-75	2.51832e-42	0.234175	0.765825	eqtlgen	1.78781	0	ligand	0.0971408	0.0971408	0.0196722
aripiprazole	DRD2	White blood cell count decreased	11	113448762	ebi-a-GCST90028992	white blood cell count (eosinophil)	cerebellum	0.00017	-0.024844	0.00594884	7.3257e-05	29.1807	0.00743619	0.31629	0.0012125	0.0509484	0.624113	metabrain	3.87818	0.172595	NA	-0.111578	0.111578	0.0190276
aripiprazole	HRH1	White blood cell count decreased	3	11376080	ebi-a-GCST90002377	white blood cell count	cortex	0.000306697	0.275039	0.0761643	0.000380198	30.8666	0.000141711	0.142809	0.000198519	0.199399	0.657452	metabrain	2.55506	0.0228312	antagonist	0.827623	0.827623	0.165697
aripiprazole	HTR1E	White blood cell count decreased	6	88152535	ebi-a-GCST90028992	white blood cell count (eosinophil)	hippocampus	4.40048e-11	-0.0303742	0.00463473	5.27229e-10	17.2229	4.51102e-07	4.32269e-07	0.136468	0.130037	0.733493	metabrain	0.0646067	0.0323033	antagonist,ligand	-0.00231437	0.00231437	0.000840328
aripiprazole	HTR6	White blood cell count decreased	1	19987713	ebi-a-GCST90013976	white blood cell leukocyte count (ukb data field 30000)	cortex	1.9143e-06	-0.0239331	0.0050256	7.46382e-06	282.385	5.96381e-58	0.00693528	3.12917e-56	0.36326	0.629805	metabrain	1.46415	0.122561	antagonist	-0.0413325	0.0413325	0.00681179
clozapine	DRD2	Abdominal discomfort	11	113448762	ukb-b-11413	pain type(s) experienced in last month: stomach or abdominal pain	cerebellum	0.00015	-0.00660294	0.00174229	0.000240104	29.1807	0.00742156	0.315664	0.000205815	0.00808537	0.668623	metabrain	1.86638	0.0425157	antagonist	-0.0304736	0.0304736	0.00585886
clozapine	ADRA2B	Anxiety	2	96523006	ukb-d-20427	frequent trouble falling or staying asleep during worst period of anxiety	cortex	0.000111258	-0.0327698	0.00847842	0.000194178	170.974	2.46207e-31	0.0872199	2.78307e-32	0.0089553	0.903825	metabrain	2.59497	0.021224	antagonist	-0.211572	0.211572	0.038777
clozapine	HTR2A	Back pain	13	47371408	finn-b-M13_LOWBACKPAINORANDSCIATICA	lower back pain or/and sciatica	cortex	0.000282501	-0.231379	0.0636974	0.000362484	45.8617	8.20827e-07	0.33165	9.23923e-08	0.0366989	0.63165	metabrain	3.14975	0.0712795	antagonist	-1.78233	1.78233	0.353536
clozapine	GABBR1	Bilirubin total low/decreased	6	30065416	ukb-d-30840_raw	total bilirubin	hippocampus	1.5475e-07	0.133147	0.0253765	7.96818e-07	15.4047	4.23759e-26	2.39981e-05	1.70565e-23	0.00866802	0.991308	eqtlgen	0.823909	0.15	positive modulator	0.271655	0.271655	0.0520462
clozapine	HTR5A	Bilirubin total low/decreased	7	154878599	bbj-a-53	total bilirubin	cortex	7.172e-06	0.0709023	0.0157951	2.29519e-05	79.7783	8.33506e-15	0.00913791	8.03389e-14	0.0871736	0.903689	metabrain	0.706875	0.293125	antagonist	0.126859	0.126859	0.0426332
clozapine	ADRA1A	Blood Pressure	8	26778519	ebi-a-GCST90029010	diastolic blood pressure	cortex	3.50002e-09	0.0443715	0.0072907	8.9733e-09	98.6706	1.92115e-20	4.97483e-07	3.80734e-15	0.097689	0.902311	metabrain	3.7932	0.00268097	antagonist	0.419376	0.419376	0.0464697
clozapine	ADRA2B	Blood Pressure	2	96523006	ebi-a-GCST90013916	high blood pressure (ukb data field 6150) (firth correction)	cortex	0.000130605	-0.0591581	0.0154779	0.000218519	170.974	7.96996e-31	0.282339	5.13989e-32	0.0175081	0.700153	metabrain	2.59497	0.021224	antagonist	-0.375404	0.375404	0.0694378
clozapine	GABBR1	Blood Pressure	6	30065416	ieu-b-39	diastolic blood pressure	hippocampus	1.2569e-16	0.37846	0.0456983	1.97081e-15	15.4047	1.72672e-37	9.77865e-17	7.04019e-22	0.398095	0.601905	eqtlgen	0.823909	0.15	positive modulator	0.760759	0.760759	0.123117
clozapine	HRH1	Blood Pressure	3	11376080	ieu-b-4818	systolic blood pressure	cortex	0.000258101	1.74892	0.478607	0.00034278	30.8666	0.000169508	0.168123	0.000210327	0.207985	0.623512	metabrain	3.76926	0.140969	antagonist	16.0724	16.0724	3.27664
clozapine	HTR3A	Bundle branch block right	11	113846006	finn-b-I9_RBBB	right bundle-branch block	cortex	0.000306098	-0.922423	0.255585	0.000382192	90.4708	3.05438e-15	0.292316	2.13159e-16	0.0197121	0.687972	metabrain	2.01196	0.208618	antagonist	-4.61912	4.61912	0.97589
clozapine	ADRA2B	Cardiovascular disorder	2	96523006	ebi-a-GCST90029019	cardiovascular disease	cortex	9.59997e-05	-0.0101609	0.00268388	0.000242653	170.974	1.85863e-32	0.238576	1.33953e-33	0.0164495	0.744974	metabrain	2.59497	0.021224	antagonist	-0.0647414	0.0647414	0.0124152
clozapine	GABBR1	Cardiovascular disorder	6	30065416	ebi-a-GCST90038595	cardiovascular disease	hippocampus	6.1e-07	0.0107474	0.00219286	4.07908e-06	15.4047	0.0343781	0.00735178	0.189182	0.0397274	0.72936	metabrain	0.823909	0.15	positive modulator	0.0217972	0.0217972	0.00428641
clozapine	HRH4	Cellulitis	18	22129846	finn-b-L12_CELLULITIS	cellulitis	cortex	5.08803e-05	-0.457557	0.112904	0.00010991	69.3528	6.80872e-12	0.0607699	1.94217e-11	0.172578	0.766652	metabrain	1.31965	0.0996571	antagonist	-1.48323	1.48323	0.27471
clozapine	DRD2	Conjunctivitis	11	113566207	finn-b-H7_USEOFEYEANTIALLERGENS	use of eye-antiallergens (taken as indicator of allergic/atopic conjunctivitis)	cortex	0.000129101	-0.227858	0.0595686	0.000216784	102.558	3.50061e-18	0.159044	1.39537e-19	0.00550416	0.835451	metabrain	1.86638	0.0425157	antagonist	-1.06389	1.06389	0.198028
clozapine	DRD4	Constipation	11	616865	ebi-a-GCST90018609	constipation	cerebellum	6.08695e-05	0.785823	0.195994	0.000126613	34.2385	0.0185144	0.103625	0.00351951	0.0188432	0.855498	metabrain	2.62604	0.132502	antagonist	5.13309	5.13309	0.902038
clozapine	ADRA2C	Convulsion	4	3637299	finn-b-R18_CONVU_NOT_ELSEW_CLASSIFIED	convulsions, not elsewhere classified	cerebellum	0.000410403	-0.133776	0.0379468	0.000459394	95.9367	1.12335e-14	0.374175	6.85176e-16	0.0222189	0.603606	metabrain	2.65933	0.215836	antagonist	-0.882417	0.882417	0.183868
clozapine	HTR1D	Corneal lesion	1	23535161	ukb-b-11480	corneal hysteresis (right)	cortex	1.5e-05	0.0386512	0.00893143	4.25114e-05	367.387	4.74506e-75	0.0256031	1.18632e-74	0.063099	0.911298	metabrain	1.27952	0.248624	antagonist	0.124348	0.124348	0.0256446
clozapine	GABBR1	Depression	6	30065416	finn-b-ANTIDEPRESSANTS	depression medications	hippocampus	4.48601e-06	0.156833	0.0341129	1.49817e-05	15.4047	3.9629e-25	0.000224425	2.77481e-23	0.0147291	0.985046	eqtlgen	0.823909	0.15	positive modulator	0.322388	0.322388	0.0665945
clozapine	ADRB2	Eosinophilia	5	148238899	ebi-a-GCST90028992	white blood cell count (eosinophil)	cortex	0.000350002	0.0455307	0.0131238	0.000527849	25.4577	1.90137e-116	1.77384e-75	2.51832e-42	0.234175	0.765825	eqtlgen	0.391258	0.391258	NA	0.0455451	0.0455451	0.03289
clozapine	DRD2	Eosinophilia	11	113448762	ebi-a-GCST90028992	white blood cell count (eosinophil)	cerebellum	0.00017	-0.024844	0.00594884	7.3257e-05	29.1807	0.00743619	0.31629	0.0012125	0.0509484	0.624113	metabrain	1.86638	0.0425157	antagonist	-0.115677	0.115677	0.0194109
clozapine	HTR1D	Eosinophilia	1	23535161	ebi-a-GCST004606	eosinophil counts	cortex	9.93894e-07	-0.0352714	0.00720877	4.23144e-06	367.387	3.96238e-76	0.00213799	1.2601e-74	0.0670609	0.930801	metabrain	1.27952	0.248624	antagonist	-0.112079	0.112079	0.0216985
clozapine	HTR1E	Eosinophilia	6	88152535	ebi-a-GCST90002382	eosinophil percentage of white cells	hippocampus	1.29987e-19	-0.0450595	0.00497365	2.75425e-18	17.2229	6.72765e-18	6.44678e-18	0.169084	0.161355	0.66956	metabrain	0.793851	0.409691	antagonist	-0.0874264	0.0874264	0.0331723
clozapine	HTR6	Eosinophilia	1	19987713	ebi-a-GCST90002300	eosinophil counts	cortex	0.000359998	0.209517	0.0586948	0.000417147	282.385	1.27527e-56	0.148301	2.12466e-57	0.0238798	0.82782	metabrain	2.96199	0.0551914	antagonist	1.53646	1.53646	0.307328
clozapine	ADRB1	Gamma-glutamyltransferase increased	10	115814392	ebi-a-GCST90014004	gamma glutamyltransferase levels (ukb data field 30730)	cortex	4.42232e-06	-0.0538528	0.0117314	1.53754e-05	34.0866	3.11306e-05	0.0533036	6.65494e-06	0.0104588	0.9362	metabrain	0.150515	0.150515	NA	-0.0206961	0.0206961	0.0149278
clozapine	DRD2	Gamma-glutamyltransferase increased	11	113448762	ukb-d-30730_irnt	gamma glutamyltransferase	cerebellum	0.000128499	-0.0254067	0.00663465	0.000214539	29.1807	0.00769985	0.327588	0.000886296	0.0370804	0.626746	metabrain	1.86638	0.0425157	antagonist	-0.117962	0.117962	0.0207371
clozapine	HRH3	Gamma-glutamyltransferase increased	20	60901147	ukb-d-30730_irnt	gamma glutamyltransferase	cortex	2.063e-05	0.0822641	0.01932	5.46243e-05	16.1733	0.0617078	0.0242456	0.153733	0.0597024	0.700611	metabrain	0.25	0.25	NA	0.0536514	0.0536514	0.038329
clozapine	DRD1	Headache	5	174863690	ebi-a-GCST90013917	pain type(s) experienced in last month: headache (ukb data field 6159_1) (firth correction)	cortex	6.22945e-05	-0.121633	0.0303997	0.000129552	42.8713	8.25329e-06	0.1916	1.21941e-06	0.0275276	0.780863	metabrain	1.68053	0.0823953	antagonist	-0.514557	0.514557	0.0911702
clozapine	DRD2	Headache	11	113448762	ukb-b-1977	diagnoses - main icd10: r51 headache	cerebellum	6.29999e-05	-0.00238576	0.000596173	0.000129532	29.1807	0.00442013	0.187588	0.000254055	0.00998418	0.797754	metabrain	1.86638	0.0425157	antagonist	-0.0109737	0.0109737	0.00200637
clozapine	DRD4	Hypothyroidism	11	611503	finn-b-HYPOTHY_REIMB	hypothyroidism, drug reimbursement	cortex	0.000333803	0.220917	0.0615863	0.000400437	209.786	3.70209e-41	0.28811	9.69287e-42	0.0747962	0.637094	metabrain	2.62604	0.132502	antagonist	1.4529	1.4529	0.289048
clozapine	HTR1E	Hypothyroidism	6	88152535	ebi-a-GCST90038637	hypothyroidism or myxedema	hippocampus	2.30001e-06	-0.00460595	0.00100102	1.47509e-05	17.2229	0.0302395	0.0289739	0.119252	0.113553	0.707981	metabrain	0.793851	0.409691	antagonist	-0.00924076	0.00924076	0.00359753
clozapine	HTR6	Hypothyroidism	1	19916784	ebi-a-GCST90018862	hypothyroidism	cerebellum	8.96603e-07	0.157373	0.0319214	3.57074e-06	25.3011	8.10151e-06	7.6935e-05	0.02667	0.252548	0.720697	metabrain	2.96199	0.0551914	antagonist	1.16075	1.16075	0.169726
clozapine	HTR6	Incontinence	1	19987713	finn-b-R18_SYMPTOMS_SIGNS_INVOLVI_URINARY_SYSTEM	symptoms and signs involving the urinary system	cortex	0.000295897	0.10563	0.0291317	0.000367548	282.385	2.49241e-56	0.289842	2.78072e-57	0.0316584	0.6785	metabrain	2.96199	0.0551914	antagonist	0.777923	0.777923	0.150775
clozapine	HTR5A	Infection	7	154878599	finn-b-AB1_BACTINF_NOS	bacterial infection, other or unspecified	cortex	0.000255	-0.103399	0.0282692	0.000339607	79.7783	1.71915e-13	0.273483	3.62222e-14	0.056953	0.669564	metabrain	0.706875	0.293125	antagonist	-0.178713	0.178713	0.0660547
clozapine	HTR7	Infection	10	91956356	ukb-b-3683	diagnoses - main icd10: b34.9 viral infection, unspecified	cortex	5.39995e-05	-0.00216171	0.000535378	0.000115637	39.6776	1.05564e-05	0.228321	1.10608e-06	0.0231747	0.748492	metabrain	2.42439	0.176295	antagonist	-0.0131604	0.0131604	0.00237597
clozapine	GABBR1	Insomnia	6	30065416	ukb-a-9	sleep duration	hippocampus	1.69563e-06	0.0220097	0.004598	6.72214e-06	15.4047	5.1072e-24	0.00289228	4.42504e-23	0.0240867	0.973021	eqtlgen	0.823909	0.15	positive modulator	0.0443315	0.0443315	0.00880485
clozapine	GABBR2	Insomnia	9	101424605	finn-b-SLEEP	sleep disorders (combined)	cerebellum	1.48501e-05	0.17926	0.0414979	4.37503e-05	17.5885	0.00170075	0.00163797	0.13982	0.133936	0.722905	metabrain	0.823909	0.15	positive modulator	0.36363	0.36363	0.076706
clozapine	DRD2	Irritability	11	113448762	ebi-a-GCST90013875	irritability (ukb data field 1940) (firth correction)	cerebellum	5.63897e-05	-0.0607678	0.0150911	0.000119725	29.1807	0.00310677	0.132177	0.000445869	0.0181233	0.846147	metabrain	1.86638	0.0425157	antagonist	-0.278293	0.278293	0.0487786
clozapine	HRH4	Malnutrition	18	22129846	finn-b-E4_MALNUTRITION	malnutrition	cortex	0.000194599	-1.7203	0.461802	0.000287189	69.3528	3.41396e-11	0.304706	8.18047e-13	0.00661264	0.688682	metabrain	1.31965	0.0996571	antagonist	-5.64396	5.64396	1.15024
clozapine	DRD2	Manic psychosis	11	113566207	ukb-a-377	ever manic/hyper for 2 days	cortex	0.000111774	-0.013458	0.00348323	0.000194834	102.558	3.39338e-18	0.154172	1.98437e-19	0.00817801	0.83765	metabrain	1.86638	0.0425157	antagonist	-0.061909	0.061909	0.0113639
clozapine	HTR6	Micturition urgency	1	19987713	finn-b-R18_SYMPTOMS_SIGNS_INVOLVI_URINARY_SYSTEM	symptoms and signs involving the urinary system	cortex	0.000295897	0.10563	0.0291317	0.000367548	282.385	1.19871e-247	0.272792	1.30942e-248	0.0291005	0.698107	eqtl_gen	2.96199	0.0551914	antagonist	0.771683	0.771683	0.152489
clozapine	HTR6	Nasal congestion	1	19987713	ukb-b-19045	diagnoses - main icd10: j34.8 other specified disorders of nose and nasal sinuses	cortex	0.000259998	0.00103506	0.000283105	0.000341123	282.385	1.58638e-247	0.361015	1.01554e-248	0.0224943	0.616491	eqtl_gen	2.96199	0.0551914	antagonist	0.00779438	0.00779438	0.00144567
clozapine	HRH3	Neck pain	20	60801347	ukb-b-18596	pain type(s) experienced in last month: neck or shoulder pain	cerebellum	9.90011e-05	0.00747182	0.00191931	0.000179006	62.0881	3.46819e-06	0.177556	2.18658e-07	0.0103823	0.812058	metabrain	0.25	0.25	NA	0.0048995	0.0048995	0.00328785
clozapine	DRD2	Nervousness	11	113448762	ebi-a-GCST006948	feeling nervous	cerebellum	8.32109e-05	-0.0272367	0.00692167	0.000157335	29.1807	0.00315	0.123092	0.00637265	0.248404	0.618981	metabrain	1.86638	0.0425157	antagonist	-0.126341	0.126341	0.0218986
clozapine	GABRA1	Neutropenia	5	161337873	ukb-d-30140_irnt	neutrophill count	cortex	7.01552e-05	0.0480349	0.0120818	0.000139542	56.4729	1.07468e-09	0.124051	1.44526e-09	0.166118	0.709831	metabrain	0.823909	0.15	positive modulator	0.0969512	0.0969512	0.0218341
clozapine	HTR1B	Neutropenia	6	78167455	ebi-a-GCST90002350	neutrophil count	cortex	0.000406996	-0.425675	0.120333	0.000447975	69.6637	1.26738e-11	0.117085	4.20105e-12	0.0379657	0.844949	metabrain	1.16825	0.171971	antagonist	-1.24601	1.24601	0.2852
clozapine	HTR1D	Neutropenia	1	23535161	ebi-a-GCST004623	neutrophil percentage of granulocytes	cortex	4.95199e-05	0.0293549	0.00723408	0.000108112	367.387	1.52864e-74	0.082481	1.77119e-74	0.0947457	0.822773	metabrain	1.27952	0.248624	antagonist	0.0939288	0.0939288	0.0210635
clozapine	HTR6	Neutropenia	1	19987713	ebi-a-GCST90013984	neutrophill count (ukb data field 30140)	cortex	4.52731e-05	-0.0205996	0.00505044	0.000101134	282.385	1.34489e-56	0.156397	3.85013e-57	0.0439733	0.79963	metabrain	2.96199	0.0551914	antagonist	-0.148683	0.148683	0.0252637
clozapine	HTR1D	Pneumonia	1	23535161	ukb-b-15606	diagnoses - main icd10: j18.9 pneumonia, unspecified	cortex	9.90011e-05	-0.000963847	0.000247634	0.000179181	367.387	7.31672e-74	0.248552	6.10773e-75	0.0200168	0.731431	metabrain	1.27952	0.248624	antagonist	-0.0030055	0.0030055	0.000699484
clozapine	GABRA1	Rhinitis	5	161337873	finn-b-RHINITIS_VASOMOTOR	vasomotor rhinitis (mode)	cortex	6.36796e-05	0.85889	0.214941	0.000131362	56.4729	6.89034e-10	0.0795344	5.42625e-10	0.0617759	0.85869	metabrain	0.823909	0.15	positive modulator	1.73523	1.73523	0.371708
clozapine	DRD2	Seasonal allergy	11	113566207	finn-b-H7_USEOFEYEANTIALLERGENS	use of eye-antiallergens (taken as indicator of allergic/atopic conjunctivitis)	cortex	0.000129101	-0.227858	0.0595686	0.000216784	102.558	3.50061e-18	0.159044	1.39537e-19	0.00550416	0.835451	metabrain	1.86638	0.0425157	antagonist	-1.06848	1.06848	0.194795
clozapine	HTR1E	Seasonal allergy	6	86985940	ukb-b-12753	recent medication for hayfever or allergic rhinitis	cortex	0.000369999	-0.0959764	0.0269453	0.000423977	17.1759	0.208114	0.11094	0.0496215	0.0258463	0.605478	metabrain	0.793851	0.409691	antagonist	-0.187686	0.187686	0.0827411
clozapine	GABBR2	Sleep disorder	9	101424605	finn-b-SLEEP	sleep disorders (combined)	cerebellum	1.48501e-05	0.17926	0.0414979	4.37503e-05	17.5885	0.00170075	0.00163797	0.13982	0.133936	0.722905	metabrain	0.823909	0.15	positive modulator	0.36908	0.36908	0.0763972
clozapine	GABRA1	Sleep disorder	5	161337873	ukb-b-5776	daytime dozing / sleeping (narcolepsy)	cortex	3.09999e-06	0.0243551	0.00521861	1.11968e-05	56.4729	9.25861e-11	0.0106873	4.1013e-10	0.0463988	0.942914	metabrain	0.823909	0.15	positive modulator	0.0494148	0.0494148	0.00994195
clozapine	GSTP1	Sleep disorder	11	67342580	ukb-a-15	daytime dozing / sleeping (narcolepsy)	cortex	8.94314e-05	0.00639381	0.00163205	0.000165812	974.874	1.96552e-201	0.190213	1.47861e-201	0.142425	0.667362	metabrain	0.823909	0.15	unknown	0.0130224	0.0130224	0.00294223
clozapine	DRD2	Upset stomach	11	113448762	ukb-b-11413	pain type(s) experienced in last month: stomach or abdominal pain	cerebellum	0.00015	-0.00660294	0.00174229	0.000240104	29.1807	0.00742156	0.315664	0.000205815	0.00808537	0.668623	metabrain	1.86638	0.0425157	antagonist	-0.0302947	0.0302947	0.00577828
clozapine	HTR6	Urinary abnormalities	1	19987713	finn-b-R18_SYMPTOMS_SIGNS_INVOLVI_URINARY_SYSTEM	symptoms and signs involving the urinary system	cortex	0.000295897	0.10563	0.0291317	0.000367548	282.385	2.49241e-56	0.289842	2.78072e-57	0.0316584	0.6785	metabrain	2.96199	0.0551914	antagonist	0.777916	0.777916	0.14984
clozapine	CHRM3	Weight increased	1	239868130	ukb-a-198	weight	cortex	9.58672e-08	-0.106604	0.0199836	5.18904e-07	18.2816	0.00127351	0.000581577	0.194603	0.0881542	0.715388	metabrain	2.60411	0.185017	partial agonist	-0.678971	0.678971	0.0989853
clozapine	GABBR1	Weight increased	6	30065416	ukb-a-249	weight	hippocampus	8.40485e-10	-0.0319236	0.00520161	6.62731e-09	15.4047	2.54869e-28	1.44336e-07	7.49653e-23	0.0414954	0.958504	eqtlgen	0.823909	0.15	positive modulator	-0.0634617	0.0634617	0.0113106
clozapine	HRH1	Weight increased	3	10627561	ukb-b-2303	body mass index (bmi)	hippocampus	3.59998e-07	-0.0255451	0.0050213	1.72368e-06	17.6165	0.0918308	0.0177512	0.105216	0.0195731	0.765629	metabrain	3.76926	0.140969	antagonist	-0.236867	0.236867	0.0336925
clozapine	HTR1B	Weight increased	6	78167455	ukb-a-248	body mass index (bmi)	cortex	7.47618e-06	0.0422607	0.00943373	2.3797e-05	69.6637	2.30522e-12	0.0212963	1.99163e-12	0.0174381	0.961266	metabrain	1.16825	0.171971	antagonist	0.122605	0.122605	0.0234158
clozapine	ADRA1B	White blood cell count decreased	5	158975663	ebi-a-GCST90029003	white blood cell count	cortex	8.99995e-07	-0.0524677	0.0106262	3.45052e-06	42.7181	1.53394e-07	0.0026177	2.32392e-05	0.395981	0.601378	metabrain	3.1549	0	antagonist	-0.408967	0.408967	0.0611336
clozapine	ADRB2	White blood cell count decreased	5	148238899	ebi-a-GCST90028992	white blood cell count (eosinophil)	cortex	0.000350002	0.0455307	0.0131238	0.000527849	25.4577	1.90137e-116	1.77384e-75	2.51832e-42	0.234175	0.765825	eqtlgen	0.391258	0.391258	NA	0.0444731	0.0444731	0.0329791
clozapine	DRD2	White blood cell count decreased	11	113448762	ebi-a-GCST90028992	white blood cell count (eosinophil)	cerebellum	0.00017	-0.024844	0.00594884	7.3257e-05	29.1807	0.00743619	0.31629	0.0012125	0.0509484	0.624113	metabrain	1.86638	0.0425157	antagonist	-0.114803	0.114803	0.0199916
clozapine	GABRA1	White blood cell count decreased	5	161337873	ebi-a-GCST004610	white blood cell count	cortex	0.000198299	0.0676378	0.0181762	0.000289938	56.4729	2.8211e-09	0.325642	3.40314e-10	0.0386471	0.635711	metabrain	0.823909	0.15	positive modulator	0.135286	0.135286	0.0323752
clozapine	HRH1	White blood cell count decreased	3	11376080	ebi-a-GCST90002377	white blood cell count	cortex	0.000306697	0.275039	0.0761643	0.000380198	30.8666	0.000141711	0.142809	0.000198519	0.199399	0.657452	metabrain	3.76926	0.140969	antagonist	2.56581	2.56581	0.510704
clozapine	HTR1E	White blood cell count decreased	6	88152535	ebi-a-GCST90028992	white blood cell count (eosinophil)	hippocampus	4.40048e-11	-0.0303742	0.00463473	5.27229e-10	17.2229	4.51102e-07	4.32269e-07	0.136468	0.130037	0.733493	metabrain	0.793851	0.409691	antagonist	-0.0586319	0.0586319	0.0240013
clozapine	HTR6	White blood cell count decreased	1	19987713	ebi-a-GCST90013976	white blood cell leukocyte count (ukb data field 30000)	cortex	1.9143e-06	-0.0239331	0.0050256	7.46382e-06	282.385	5.96381e-58	0.00693528	3.12917e-56	0.36326	0.629805	metabrain	2.96199	0.0551914	antagonist	-0.175261	0.175261	0.0265113
olanzapine	DRD2	Abdominal discomfort	11	113448762	ukb-b-11413	pain type(s) experienced in last month: stomach or abdominal pain	cerebellum	0.00015	-0.00660294	0.00174229	0.000240104	29.1807	0.00742156	0.315664	0.000205815	0.00808537	0.668623	metabrain	2.58857	0.0852008	antagonist	-0.0170681	0.0170681	0.00329219
olanzapine	ADRA2B	Anxiety	2	96523006	ukb-d-20427	frequent trouble falling or staying asleep during worst period of anxiety	cortex	0.000111258	-0.0327698	0.00847842	0.000194178	170.974	2.46207e-31	0.0872199	2.78307e-32	0.0089553	0.903825	metabrain	1.97307	0.114175	FALSE	-0.0641703	0.0641703	0.0120326
olanzapine	HTR2A	Back pain	13	47371408	finn-b-M13_LOWBACKPAINORANDSCIATICA	lower back pain or/and sciatica	cortex	0.000282501	-0.231379	0.0636974	0.000362484	45.8617	8.20827e-07	0.33165	9.23923e-08	0.0366989	0.63165	metabrain	3.46541	0.0540319	antagonist	-0.791891	0.791891	0.155872
olanzapine	HTR5A	Bilirubin total low/decreased	7	154878599	bbj-a-53	total bilirubin	cortex	7.172e-06	0.0709023	0.0157951	2.29519e-05	79.7783	8.33506e-15	0.00913791	8.03389e-14	0.0871736	0.903689	metabrain	0.890682	0.025815	FALSE	0.0630703	0.0630703	0.00963273
olanzapine	ADRA1A	Blood Pressure	8	26778519	ebi-a-GCST90029010	diastolic blood pressure	cortex	3.50002e-09	0.0443715	0.0072907	8.9733e-09	98.6706	1.92115e-20	4.97483e-07	3.80734e-15	0.097689	0.902311	metabrain	1.95094	0.0116357	antagonist	0.0859882	0.0859882	0.0101927
olanzapine	ADRA2B	Blood Pressure	2	96523006	ebi-a-GCST90013916	high blood pressure (ukb data field 6150) (firth correction)	cortex	0.000130605	-0.0591581	0.0154779	0.000218519	170.974	7.96996e-31	0.282339	5.13989e-32	0.0175081	0.700153	metabrain	1.97307	0.114175	FALSE	-0.1157	0.1157	0.0226456
olanzapine	HRH1	Blood Pressure	3	11376080	ieu-b-4818	systolic blood pressure	cortex	0.000258101	1.74892	0.478607	0.00034278	30.8666	0.000169508	0.168123	0.000210327	0.207985	0.623512	metabrain	3.85113	0.194902	antagonist	6.77347	6.77347	1.37006
olanzapine	HTR3A	Bundle branch block right	11	113846006	finn-b-I9_RBBB	right bundle-branch block	cortex	0.000306098	-0.922423	0.255585	0.000382192	90.4708	3.05438e-15	0.292316	2.13159e-16	0.0197121	0.687972	metabrain	1.91591	0.131605	antagonist	-1.7472	1.7472	0.351754
olanzapine	ADRA2B	Cardiovascular disorder	2	96523006	ebi-a-GCST90029019	cardiovascular disease	cortex	9.59997e-05	-0.0101609	0.00268388	0.000242653	170.974	1.85863e-32	0.238576	1.33953e-33	0.0164495	0.744974	metabrain	1.97307	0.114175	FALSE	-0.0198778	0.0198778	0.00377075
olanzapine	HRH4	Cellulitis	18	22129846	finn-b-L12_CELLULITIS	cellulitis	cortex	5.08803e-05	-0.457557	0.112904	0.00010991	69.3528	6.80872e-12	0.0607699	1.94217e-11	0.172578	0.766652	metabrain	0	0	FALSE	0	0	0
olanzapine	DRD2	Conjunctivitis	11	113566207	finn-b-H7_USEOFEYEANTIALLERGENS	use of eye-antiallergens (taken as indicator of allergic/atopic conjunctivitis)	cortex	0.000129101	-0.227858	0.0595686	0.000216784	102.558	3.50061e-18	0.159044	1.39537e-19	0.00550416	0.835451	metabrain	2.58857	0.0852008	antagonist	-0.594311	0.594311	0.106656
olanzapine	DRD4	Constipation	11	616865	ebi-a-GCST90018609	constipation	cerebellum	6.08695e-05	0.785823	0.195994	0.000126613	34.2385	0.0185144	0.103625	0.00351951	0.0188432	0.855498	metabrain	2.77206	0.181595	antagonist	2.19431	2.19431	0.387645
olanzapine	ADRA2C	Convulsion	4	3637299	finn-b-R18_CONVU_NOT_ELSEW_CLASSIFIED	convulsions, not elsewhere classified	cerebellum	0.000410403	-0.133776	0.0379468	0.000459394	95.9367	1.12335e-14	0.374175	6.85176e-16	0.0222189	0.603606	metabrain	2.21054	0.207206	FALSE	-0.294572	0.294572	0.0645518
olanzapine	HTR1D	Corneal lesion	1	23535161	ukb-b-11480	corneal hysteresis (right)	cortex	1.5e-05	0.0386512	0.00893143	4.25114e-05	367.387	4.74506e-75	0.0256031	1.18632e-74	0.063099	0.911298	metabrain	1.21655	0.224209	inhibitor	0.0471418	0.0471418	0.00967072
olanzapine	ADRB2	Eosinophilia	5	148238899	ebi-a-GCST90028992	white blood cell count (eosinophil)	cortex	0.000350002	0.0455307	0.0131238	0.000527849	25.4577	1.90137e-116	1.77384e-75	2.51832e-42	0.234175	0.765825	eqtlgen	0.100343	0.100343	inhibitor	0.0046293	0.0046293	0.0035453
olanzapine	DRD2	Eosinophilia	11	113448762	ebi-a-GCST90028992	white blood cell count (eosinophil)	cerebellum	0.00017	-0.024844	0.00594884	7.3257e-05	29.1807	0.00743619	0.31629	0.0012125	0.0509484	0.624113	metabrain	2.58857	0.0852008	antagonist	-0.063954	0.063954	0.0107753
olanzapine	HTR1D	Eosinophilia	1	23535161	ebi-a-GCST004606	eosinophil counts	cortex	9.93894e-07	-0.0352714	0.00720877	4.23144e-06	367.387	3.96238e-76	0.00213799	1.2601e-74	0.0670609	0.930801	metabrain	1.21655	0.224209	inhibitor	-0.0434178	0.0434178	0.00878533
olanzapine	HTR1E	Eosinophilia	6	88152535	ebi-a-GCST90002382	eosinophil percentage of white cells	hippocampus	1.29987e-19	-0.0450595	0.00497365	2.75425e-18	17.2229	6.72765e-18	6.44678e-18	0.169084	0.161355	0.66956	metabrain	0.657574	0.0392302	inhibitor	-0.0293964	0.0293964	0.00266726
olanzapine	HTR6	Eosinophilia	1	19987713	ebi-a-GCST90002300	eosinophil counts	cortex	0.000359998	0.209517	0.0586948	0.000417147	282.385	1.27527e-56	0.148301	2.12466e-57	0.0238798	0.82782	metabrain	3.08116	0.0598841	antagonist	0.641211	0.641211	0.128436
olanzapine	ADRB1	Gamma-glutamyltransferase increased	10	115814392	ebi-a-GCST90014004	gamma glutamyltransferase levels (ukb data field 30730)	cortex	4.42232e-06	-0.0538528	0.0117314	1.53754e-05	34.0866	3.11306e-05	0.0533036	6.65494e-06	0.0104588	0.9362	metabrain	0.150515	0.150515	inhibitor	-0.00808195	0.00808195	0.00630507
olanzapine	DRD2	Gamma-glutamyltransferase increased	11	113448762	ukb-d-30730_irnt	gamma glutamyltransferase	cerebellum	0.000128499	-0.0254067	0.00663465	0.000214539	29.1807	0.00769985	0.327588	0.000886296	0.0370804	0.626746	metabrain	2.58857	0.0852008	antagonist	-0.0658677	0.0658677	0.0119817
olanzapine	HRH3	Gamma-glutamyltransferase increased	20	60901147	ukb-d-30730_irnt	gamma glutamyltransferase	cortex	2.063e-05	0.0822641	0.01932	5.46243e-05	16.1733	0.0617078	0.0242456	0.153733	0.0597024	0.700611	metabrain	0.823909	0.15	FALSE	0.0679352	0.0679352	0.0140516
olanzapine	DRD1	Headache	5	174863690	ebi-a-GCST90013917	pain type(s) experienced in last month: headache (ukb data field 6159_1) (firth correction)	cortex	6.22945e-05	-0.121633	0.0303997	0.000129552	42.8713	8.25329e-06	0.1916	1.21941e-06	0.0275276	0.780863	metabrain	2.29861	0.0789382	antagonist	-0.278379	0.278379	0.052146
olanzapine	DRD2	Headache	11	113448762	ukb-b-1977	diagnoses - main icd10: r51 headache	cerebellum	6.29999e-05	-0.00238576	0.000596173	0.000129532	29.1807	0.00442013	0.187588	0.000254055	0.00998418	0.797754	metabrain	2.58857	0.0852008	antagonist	-0.00621754	0.00621754	0.00107055
olanzapine	DRD4	Hypothyroidism	11	611503	finn-b-HYPOTHY_REIMB	hypothyroidism, drug reimbursement	cortex	0.000333803	0.220917	0.0615863	0.000400437	209.786	3.70209e-41	0.28811	9.69287e-42	0.0747962	0.637094	metabrain	2.77206	0.181595	antagonist	0.62151	0.62151	0.122032
olanzapine	HTR1E	Hypothyroidism	6	88152535	ebi-a-GCST90038637	hypothyroidism or myxedema	hippocampus	2.30001e-06	-0.00460595	0.00100102	1.47509e-05	17.2229	0.0302395	0.0289739	0.119252	0.113553	0.707981	metabrain	0.657574	0.0392302	inhibitor	-0.00305819	0.00305819	0.0004733
olanzapine	HTR6	Hypothyroidism	1	19916784	ebi-a-GCST90018862	hypothyroidism	cerebellum	8.96603e-07	0.157373	0.0319214	3.57074e-06	25.3011	8.10151e-06	7.6935e-05	0.02667	0.252548	0.720697	metabrain	3.08116	0.0598841	antagonist	0.478688	0.478688	0.0701163
olanzapine	HTR6	Incontinence	1	19987713	finn-b-R18_SYMPTOMS_SIGNS_INVOLVI_URINARY_SYSTEM	symptoms and signs involving the urinary system	cortex	0.000295897	0.10563	0.0291317	0.000367548	282.385	2.49241e-56	0.289842	2.78072e-57	0.0316584	0.6785	metabrain	3.08116	0.0598841	antagonist	0.323383	0.323383	0.066649
olanzapine	HTR5A	Infection	7	154878599	finn-b-AB1_BACTINF_NOS	bacterial infection, other or unspecified	cortex	0.000255	-0.103399	0.0282692	0.000339607	79.7783	1.71915e-13	0.273483	3.62222e-14	0.056953	0.669564	metabrain	0.890682	0.025815	FALSE	-0.0910112	0.0910112	0.0184794
olanzapine	DRD2	Irritability	11	113448762	ebi-a-GCST90013875	irritability (ukb data field 1940) (firth correction)	cerebellum	5.63897e-05	-0.0607678	0.0150911	0.000119725	29.1807	0.00310677	0.132177	0.000445869	0.0181233	0.846147	metabrain	2.58857	0.0852008	antagonist	-0.157914	0.157914	0.0292854
olanzapine	HRH4	Malnutrition	18	22129846	finn-b-E4_MALNUTRITION	malnutrition	cortex	0.000194599	-1.7203	0.461802	0.000287189	69.3528	3.41396e-11	0.304706	8.18047e-13	0.00661264	0.688682	metabrain	0	0	FALSE	0	0	0
olanzapine	DRD2	Manic psychosis	11	113566207	ukb-a-377	ever manic/hyper for 2 days	cortex	0.000111774	-0.013458	0.00348323	0.000194834	102.558	3.39338e-18	0.154172	1.98437e-19	0.00817801	0.83765	metabrain	2.58857	0.0852008	antagonist	-0.0347417	0.0347417	0.00618343
olanzapine	HTR6	Micturition urgency	1	19987713	finn-b-R18_SYMPTOMS_SIGNS_INVOLVI_URINARY_SYSTEM	symptoms and signs involving the urinary system	cortex	0.000295897	0.10563	0.0291317	0.000367548	282.385	1.19871e-247	0.272792	1.30942e-248	0.0291005	0.698107	eqtl_gen	3.08116	0.0598841	antagonist	0.323492	0.323492	0.0645116
olanzapine	HTR6	Nasal congestion	1	19987713	ukb-b-19045	diagnoses - main icd10: j34.8 other specified disorders of nose and nasal sinuses	cortex	0.000259998	0.00103506	0.000283105	0.000341123	282.385	1.58638e-247	0.361015	1.01554e-248	0.0224943	0.616491	eqtl_gen	3.08116	0.0598841	antagonist	0.00320618	0.00320618	0.000621389
olanzapine	HRH3	Neck pain	20	60801347	ukb-b-18596	pain type(s) experienced in last month: neck or shoulder pain	cerebellum	9.90011e-05	0.00747182	0.00191931	0.000179006	62.0881	3.46819e-06	0.177556	2.18658e-07	0.0103823	0.812058	metabrain	0.823909	0.15	FALSE	0.00629386	0.00629386	0.00137067
olanzapine	DRD2	Nervousness	11	113448762	ebi-a-GCST006948	feeling nervous	cerebellum	8.32109e-05	-0.0272367	0.00692167	0.000157335	29.1807	0.00315	0.123092	0.00637265	0.248404	0.618981	metabrain	2.58857	0.0852008	antagonist	-0.070659	0.070659	0.0127556
olanzapine	GABRA1	Neutropenia	5	161337873	ukb-d-30140_irnt	neutrophill count	cortex	7.01552e-05	0.0480349	0.0120818	0.000139542	56.4729	1.07468e-09	0.124051	1.44526e-09	0.166118	0.709831	metabrain	0.823909	0.15	positive modulator	0.0396859	0.0396859	0.00878091
olanzapine	HTR1B	Neutropenia	6	78167455	ebi-a-GCST90002350	neutrophil count	cortex	0.000406996	-0.425675	0.120333	0.000447975	69.6637	1.26738e-11	0.117085	4.20105e-12	0.0379657	0.844949	metabrain	0.991488	0.247533	inhibitor	-0.424886	0.424886	0.116595
olanzapine	HTR1D	Neutropenia	1	23535161	ebi-a-GCST004623	neutrophil percentage of granulocytes	cortex	4.95199e-05	0.0293549	0.00723408	0.000108112	367.387	1.52864e-74	0.082481	1.77119e-74	0.0947457	0.822773	metabrain	1.21655	0.224209	inhibitor	0.0355174	0.0355174	0.00818524
olanzapine	HTR6	Neutropenia	1	19987713	ebi-a-GCST90013984	neutrophill count (ukb data field 30140)	cortex	4.52731e-05	-0.0205996	0.00505044	0.000101134	282.385	1.34489e-56	0.156397	3.85013e-57	0.0439733	0.79963	metabrain	3.08116	0.0598841	antagonist	-0.0639961	0.0639961	0.0108367
olanzapine	HTR1D	Pneumonia	1	23535161	ukb-b-15606	diagnoses - main icd10: j18.9 pneumonia, unspecified	cortex	9.90011e-05	-0.000963847	0.000247634	0.000179181	367.387	7.31672e-74	0.248552	6.10773e-75	0.0200168	0.731431	metabrain	1.21655	0.224209	inhibitor	-0.00115939	0.00115939	0.000257306
olanzapine	GABRA1	Rhinitis	5	161337873	finn-b-RHINITIS_VASOMOTOR	vasomotor rhinitis (mode)	cortex	6.36796e-05	0.85889	0.214941	0.000131362	56.4729	6.89034e-10	0.0795344	5.42625e-10	0.0617759	0.85869	metabrain	0.823909	0.15	positive modulator	0.715061	0.715061	0.15947
olanzapine	DRD2	Seasonal allergy	11	113566207	finn-b-H7_USEOFEYEANTIALLERGENS	use of eye-antiallergens (taken as indicator of allergic/atopic conjunctivitis)	cortex	0.000129101	-0.227858	0.0595686	0.000216784	102.558	3.50061e-18	0.159044	1.39537e-19	0.00550416	0.835451	metabrain	2.58857	0.0852008	antagonist	-0.592536	0.592536	0.105881
olanzapine	HTR1E	Seasonal allergy	6	86985940	ukb-b-12753	recent medication for hayfever or allergic rhinitis	cortex	0.000369999	-0.0959764	0.0269453	0.000423977	17.1759	0.208114	0.11094	0.0496215	0.0258463	0.605478	metabrain	0.657574	0.0392302	inhibitor	-0.0629106	0.0629106	0.0127147
olanzapine	GABRA1	Sleep disorder	5	161337873	ukb-b-5776	daytime dozing / sleeping (narcolepsy)	cortex	3.09999e-06	0.0243551	0.00521861	1.11968e-05	56.4729	9.25861e-11	0.0106873	4.1013e-10	0.0463988	0.942914	metabrain	0.823909	0.15	positive modulator	0.0201566	0.0201566	0.00392668
olanzapine	DRD2	Upset stomach	11	113448762	ukb-b-11413	pain type(s) experienced in last month: stomach or abdominal pain	cerebellum	0.00015	-0.00660294	0.00174229	0.000240104	29.1807	0.00742156	0.315664	0.000205815	0.00808537	0.668623	metabrain	2.58857	0.0852008	antagonist	-0.0170808	0.0170808	0.00324964
olanzapine	HTR6	Urinary abnormalities	1	19987713	finn-b-R18_SYMPTOMS_SIGNS_INVOLVI_URINARY_SYSTEM	symptoms and signs involving the urinary system	cortex	0.000295897	0.10563	0.0291317	0.000367548	282.385	1.19871e-247	0.272792	1.30942e-248	0.0291005	0.698107	eqtl_gen	3.08116	0.0598841	antagonist	0.32523	0.32523	0.0643351
olanzapine	CHRM3	Weight increased	1	239868130	ukb-a-198	weight	cortex	9.58672e-08	-0.106604	0.0199836	5.18904e-07	18.2816	0.00127351	0.000581577	0.194603	0.0881542	0.715388	metabrain	2.30373	0.1713	partial agonist	-0.245723	0.245723	0.0354769
olanzapine	HRH1	Weight increased	3	10627561	ukb-b-2303	body mass index (bmi)	hippocampus	3.59998e-07	-0.0255451	0.0050213	1.72368e-06	17.6165	0.0918308	0.0177512	0.105216	0.0195731	0.765629	metabrain	3.85113	0.194902	antagonist	-0.0983666	0.0983666	0.0141656
olanzapine	HTR1B	Weight increased	6	78167455	ukb-a-248	body mass index (bmi)	cortex	7.47618e-06	0.0422607	0.00943373	2.3797e-05	69.6637	2.30522e-12	0.0212963	1.99163e-12	0.0174381	0.961266	metabrain	0.991488	0.247533	inhibitor	0.0421047	0.0421047	0.0100379
olanzapine	ADRA1B	White blood cell count decreased	5	158975663	ebi-a-GCST90029003	white blood cell count	cortex	8.99995e-07	-0.0524677	0.0106262	3.45052e-06	42.7181	1.53394e-07	0.0026177	2.32392e-05	0.395981	0.601378	metabrain	1.58004	0	antagonist	-0.0837713	0.0837713	0.0118268
olanzapine	ADRB2	White blood cell count decreased	5	148238899	ebi-a-GCST90028992	white blood cell count (eosinophil)	cortex	0.000350002	0.0455307	0.0131238	0.000527849	25.4577	1.90137e-116	1.77384e-75	2.51832e-42	0.234175	0.765825	eqtlgen	0.100343	0.100343	inhibitor	0.00480349	0.00480349	0.00338895
olanzapine	DRD2	White blood cell count decreased	11	113448762	ebi-a-GCST90028992	white blood cell count (eosinophil)	cerebellum	0.00017	-0.024844	0.00594884	7.3257e-05	29.1807	0.00743619	0.31629	0.0012125	0.0509484	0.624113	metabrain	2.58857	0.0852008	antagonist	-0.0641792	0.0641792	0.0111223
olanzapine	GABRA1	White blood cell count decreased	5	161337873	ebi-a-GCST004610	white blood cell count	cortex	0.000198299	0.0676378	0.0181762	0.000289938	56.4729	2.8211e-09	0.325642	3.40314e-10	0.0386471	0.635711	metabrain	0.823909	0.15	positive modulator	0.054944	0.054944	0.0128669
olanzapine	HRH1	White blood cell count decreased	3	11376080	ebi-a-GCST90002377	white blood cell count	cortex	0.000306697	0.275039	0.0761643	0.000380198	30.8666	0.000141711	0.142809	0.000198519	0.199399	0.657452	metabrain	3.85113	0.194902	antagonist	1.06251	1.06251	0.208298
olanzapine	HTR1E	White blood cell count decreased	6	88152535	ebi-a-GCST90028992	white blood cell count (eosinophil)	hippocampus	4.40048e-11	-0.0303742	0.00463473	5.27229e-10	17.2229	4.51102e-07	4.32269e-07	0.136468	0.130037	0.733493	metabrain	0.657574	0.0392302	inhibitor	-0.0200108	0.0200108	0.00235715
olanzapine	HTR6	White blood cell count decreased	1	19987713	ebi-a-GCST90013976	white blood cell leukocyte count (ukb data field 30000)	cortex	1.9143e-06	-0.0239331	0.0050256	7.46382e-06	282.385	5.96381e-58	0.00693528	3.12917e-56	0.36326	0.629805	metabrain	3.08116	0.0598841	antagonist	-0.0733083	0.0733083	0.0113357
paliperidone	DRD2	Abdominal discomfort	11	113448762	ukb-b-11413	pain type(s) experienced in last month: stomach or abdominal pain	cerebellum	0.00015	-0.00660294	0.00174229	0.000240104	29.1807	0.00742156	0.315664	0.000205815	0.00808537	0.668623	metabrain	0.823909	0.15	antagonist	-0.00418081	0.00418081	0.000953765
paliperidone	ADRA2B	Anxiety	2	96523006	ukb-d-20427	frequent trouble falling or staying asleep during worst period of anxiety	cortex	0.000111258	-0.0327698	0.00847842	0.000194178	170.974	2.46207e-31	0.0872199	2.78307e-32	0.0089553	0.903825	metabrain	0.823909	0.15	antagonist	-0.0211407	0.0211407	0.00475459
paliperidone	HTR2A	Back pain	13	47371408	finn-b-M13_LOWBACKPAINORANDSCIATICA	lower back pain or/and sciatica	cortex	0.000282501	-0.231379	0.0636974	0.000362484	45.8617	8.20827e-07	0.33165	9.23923e-08	0.0366989	0.63165	metabrain	4.04096	0	antagonist	-0.734561	0.734561	0.148093
paliperidone	HTR5A	Bilirubin total low/decreased	7	154878599	bbj-a-53	total bilirubin	cortex	7.172e-06	0.0709023	0.0157951	2.29519e-05	79.7783	8.33506e-15	0.00913791	8.03389e-14	0.0871736	0.903689	metabrain	1.36856	0	NA	0.0753634	0.0753634	0.0117834
paliperidone	ADRA1A	Blood Pressure	8	26778519	ebi-a-GCST90029010	diastolic blood pressure	cortex	3.50002e-09	0.0443715	0.0072907	8.9733e-09	98.6706	1.92115e-20	4.97483e-07	3.80734e-15	0.097689	0.902311	metabrain	0.823909	0.15	antagonist	0.0282311	0.0282311	0.00506399
paliperidone	ADRA2B	Blood Pressure	2	96523006	ebi-a-GCST90013916	high blood pressure (ukb data field 6150) (firth correction)	cortex	0.000130605	-0.0591581	0.0154779	0.000218519	170.974	7.96996e-31	0.282339	5.13989e-32	0.0175081	0.700153	metabrain	0.823909	0.15	antagonist	-0.0384165	0.0384165	0.00857476
paliperidone	HRH1	Blood Pressure	3	11376080	ieu-b-4818	systolic blood pressure	cortex	0.000258101	1.74892	0.478607	0.00034278	30.8666	0.000169508	0.168123	0.000210327	0.207985	0.623512	metabrain	0.823909	0.15	antagonist	1.14007	1.14007	0.261458
paliperidone	HTR3A	Bundle branch block right	11	113846006	finn-b-I9_RBBB	right bundle-branch block	cortex	0.000306098	-0.922423	0.255585	0.000382192	90.4708	3.05438e-15	0.292316	2.13159e-16	0.0197121	0.687972	metabrain	0.823909	0.15	NA	-0.588357	0.588357	0.141051
paliperidone	ADRA2B	Cardiovascular disorder	2	96523006	ebi-a-GCST90029019	cardiovascular disease	cortex	9.59997e-05	-0.0101609	0.00268388	0.000242653	170.974	1.85863e-32	0.238576	1.33953e-33	0.0164495	0.744974	metabrain	0.823909	0.15	antagonist	-0.00639396	0.00639396	0.00145002
paliperidone	HRH4	Cellulitis	18	22129846	finn-b-L12_CELLULITIS	cellulitis	cortex	5.08803e-05	-0.457557	0.112904	0.00010991	69.3528	6.80872e-12	0.0607699	1.94217e-11	0.172578	0.766652	metabrain	0.823909	0.15	NA	-0.295162	0.295162	0.0668116
paliperidone	DRD2	Conjunctivitis	11	113566207	finn-b-H7_USEOFEYEANTIALLERGENS	use of eye-antiallergens (taken as indicator of allergic/atopic conjunctivitis)	cortex	0.000129101	-0.227858	0.0595686	0.000216784	102.558	3.50061e-18	0.159044	1.39537e-19	0.00550416	0.835451	metabrain	0.823909	0.15	antagonist	-0.147787	0.147787	0.0334348
paliperidone	DRD4	Constipation	11	616865	ebi-a-GCST90018609	constipation	cerebellum	6.08695e-05	0.785823	0.195994	0.000126613	34.2385	0.0185144	0.103625	0.00351951	0.0188432	0.855498	metabrain	0.823909	0.15	antagonist	0.501144	0.501144	0.11158
paliperidone	ADRA2C	Convulsion	4	3637299	finn-b-R18_CONVU_NOT_ELSEW_CLASSIFIED	convulsions, not elsewhere classified	cerebellum	0.000410403	-0.133776	0.0379468	0.000459394	95.9367	1.12335e-14	0.374175	6.85176e-16	0.0222189	0.603606	metabrain	0.823909	0.15	agonist	-0.085189	0.085189	0.0208181
paliperidone	HTR1D	Corneal lesion	1	23535161	ukb-b-11480	corneal hysteresis (right)	cortex	1.5e-05	0.0386512	0.00893143	4.25114e-05	367.387	4.74506e-75	0.0256031	1.18632e-74	0.063099	0.911298	metabrain	2.72125	0	antagonist	0.0817416	0.0817416	0.0135002
paliperidone	ADRB2	Eosinophilia	5	148238899	ebi-a-GCST90028992	white blood cell count (eosinophil)	cortex	0.000350002	0.0455307	0.0131238	0.000527849	25.4577	1.90137e-116	1.77384e-75	2.51832e-42	0.234175	0.765825	eqtlgen	0.823909	0.15	NA	0.0292885	0.0292885	0.00739569
paliperidone	DRD2	Eosinophilia	11	113448762	ebi-a-GCST90028992	white blood cell count (eosinophil)	cerebellum	0.00017	-0.024844	0.00594884	7.3257e-05	29.1807	0.00743619	0.31629	0.0012125	0.0509484	0.624113	metabrain	0.823909	0.15	antagonist	-0.0159284	0.0159284	0.00335085
paliperidone	HTR1D	Eosinophilia	1	23535161	ebi-a-GCST004606	eosinophil counts	cortex	9.93894e-07	-0.0352714	0.00720877	4.23144e-06	367.387	3.96238e-76	0.00213799	1.2601e-74	0.0670609	0.930801	metabrain	2.72125	0	antagonist	-0.0738789	0.0738789	0.0110622
paliperidone	HTR1E	Eosinophilia	6	88152535	ebi-a-GCST90002382	eosinophil percentage of white cells	hippocampus	1.29987e-19	-0.0450595	0.00497365	2.75425e-18	17.2229	6.72765e-18	6.44678e-18	0.169084	0.161355	0.66956	metabrain	0.823909	0.15	NA	-0.0291646	0.0291646	0.00436815
paliperidone	HTR6	Eosinophilia	1	19987713	ebi-a-GCST90002300	eosinophil counts	cortex	0.000359998	0.209517	0.0586948	0.000417147	282.385	1.27527e-56	0.148301	2.12466e-57	0.0238798	0.82782	metabrain	1.16685	0	NA	0.190378	0.190378	0.0380738
paliperidone	ADRB1	Gamma-glutamyltransferase increased	10	115814392	ebi-a-GCST90014004	gamma glutamyltransferase levels (ukb data field 30730)	cortex	4.42232e-06	-0.0538528	0.0117314	1.53754e-05	34.0866	3.11306e-05	0.0533036	6.65494e-06	0.0104588	0.9362	metabrain	0.823909	0.15	NA	-0.0343076	0.0343076	0.00722145
paliperidone	DRD2	Gamma-glutamyltransferase increased	11	113448762	ukb-d-30730_irnt	gamma glutamyltransferase	cerebellum	0.000128499	-0.0254067	0.00663465	0.000214539	29.1807	0.00769985	0.327588	0.000886296	0.0370804	0.626746	metabrain	0.823909	0.15	antagonist	-0.0162863	0.0162863	0.00374316
paliperidone	DRD1	Headache	5	174863690	ebi-a-GCST90013917	pain type(s) experienced in last month: headache (ukb data field 6159_1) (firth correction)	cortex	6.22945e-05	-0.121633	0.0303997	0.000129552	42.8713	8.25329e-06	0.1916	1.21941e-06	0.0275276	0.780863	metabrain	0.823909	0.15	antagonist	-0.0783552	0.0783552	0.0171466
paliperidone	DRD2	Headache	11	113448762	ukb-b-1977	diagnoses - main icd10: r51 headache	cerebellum	6.29999e-05	-0.00238576	0.000596173	0.000129532	29.1807	0.00442013	0.187588	0.000254055	0.00998418	0.797754	metabrain	0.823909	0.15	antagonist	-0.00153011	0.00153011	0.000334559
paliperidone	DRD4	Hypothyroidism	11	611503	finn-b-HYPOTHY_REIMB	hypothyroidism, drug reimbursement	cortex	0.000333803	0.220917	0.0615863	0.000400437	209.786	3.70209e-41	0.28811	9.69287e-42	0.0747962	0.637094	metabrain	0.823909	0.15	antagonist	0.139903	0.139903	0.0345131
paliperidone	HTR1E	Hypothyroidism	6	88152535	ebi-a-GCST90038637	hypothyroidism or myxedema	hippocampus	2.30001e-06	-0.00460595	0.00100102	1.47509e-05	17.2229	0.0302395	0.0289739	0.119252	0.113553	0.707981	metabrain	0.823909	0.15	NA	-0.00292279	0.00292279	0.000589799
paliperidone	HTR6	Hypothyroidism	1	19916784	ebi-a-GCST90018862	hypothyroidism	cerebellum	8.96603e-07	0.157373	0.0319214	3.57074e-06	25.3011	8.10151e-06	7.6935e-05	0.02667	0.252548	0.720697	metabrain	1.16685	0	NA	0.142598	0.142598	0.0204616
paliperidone	HTR6	Incontinence	1	19987713	finn-b-R18_SYMPTOMS_SIGNS_INVOLVI_URINARY_SYSTEM	symptoms and signs involving the urinary system	cortex	0.000295897	0.10563	0.0291317	0.000367548	282.385	2.49241e-56	0.289842	2.78072e-57	0.0316584	0.6785	metabrain	1.16685	0	NA	0.0948959	0.0948959	0.0180138
paliperidone	HTR5A	Infection	7	154878599	finn-b-AB1_BACTINF_NOS	bacterial infection, other or unspecified	cortex	0.000255	-0.103399	0.0282692	0.000339607	79.7783	1.71915e-13	0.273483	3.62222e-14	0.056953	0.669564	metabrain	1.36856	0	NA	-0.110913	0.110913	0.0212272
paliperidone	HTR7	Infection	10	91956356	ukb-b-3683	diagnoses - main icd10: b34.9 viral infection, unspecified	cortex	5.39995e-05	-0.00216171	0.000535378	0.000115637	39.6776	1.05564e-05	0.228321	1.10608e-06	0.0231747	0.748492	metabrain	3.55284	0	antagonist	-0.00608663	0.00608663	0.00105336
paliperidone	DRD2	Irritability	11	113448762	ebi-a-GCST90013875	irritability (ukb data field 1940) (firth correction)	cerebellum	5.63897e-05	-0.0607678	0.0150911	0.000119725	29.1807	0.00310677	0.132177	0.000445869	0.0181233	0.846147	metabrain	0.823909	0.15	antagonist	-0.0387232	0.0387232	0.00846793
paliperidone	HRH4	Malnutrition	18	22129846	finn-b-E4_MALNUTRITION	malnutrition	cortex	0.000194599	-1.7203	0.461802	0.000287189	69.3528	3.41396e-11	0.304706	8.18047e-13	0.00661264	0.688682	metabrain	0.823909	0.15	NA	-1.09226	1.09226	0.253648
paliperidone	DRD2	Manic psychosis	11	113566207	ukb-a-377	ever manic/hyper for 2 days	cortex	0.000111774	-0.013458	0.00348323	0.000194834	102.558	3.39338e-18	0.154172	1.98437e-19	0.00817801	0.83765	metabrain	0.823909	0.15	antagonist	-0.00866389	0.00866389	0.00190029
paliperidone	HTR6	Micturition urgency	1	19987713	finn-b-R18_SYMPTOMS_SIGNS_INVOLVI_URINARY_SYSTEM	symptoms and signs involving the urinary system	cortex	0.000295897	0.10563	0.0291317	0.000367548	282.385	1.19871e-247	0.272792	1.30942e-248	0.0291005	0.698107	eqtl_gen	1.16685	0	NA	0.0959844	0.0959844	0.0186211
paliperidone	HTR6	Nasal congestion	1	19987713	ukb-b-19045	diagnoses - main icd10: j34.8 other specified disorders of nose and nasal sinuses	cortex	0.000259998	0.00103506	0.000283105	0.000341123	282.385	1.58638e-247	0.361015	1.01554e-248	0.0224943	0.616491	eqtl_gen	1.16685	0	NA	0.000932331	0.000932331	0.000187811
paliperidone	DRD2	Nervousness	11	113448762	ebi-a-GCST006948	feeling nervous	cerebellum	8.32109e-05	-0.0272367	0.00692167	0.000157335	29.1807	0.00315	0.123092	0.00637265	0.248404	0.618981	metabrain	0.823909	0.15	antagonist	-0.0172831	0.0172831	0.00379432
paliperidone	HTR1B	Neutropenia	6	78167455	ebi-a-GCST90002350	neutrophil count	cortex	0.000406996	-0.425675	0.120333	0.000447975	69.6637	1.26738e-11	0.117085	4.20105e-12	0.0379657	0.844949	metabrain	1.0575	0	NA	-0.353311	0.353311	0.0676036
paliperidone	HTR1D	Neutropenia	1	23535161	ebi-a-GCST004623	neutrophil percentage of granulocytes	cortex	4.95199e-05	0.0293549	0.00723408	0.000108112	367.387	1.52864e-74	0.082481	1.77119e-74	0.0947457	0.822773	metabrain	2.72125	0	antagonist	0.0620723	0.0620723	0.0106198
paliperidone	HTR6	Neutropenia	1	19987713	ebi-a-GCST90013984	neutrophill count (ukb data field 30140)	cortex	4.52731e-05	-0.0205996	0.00505044	0.000101134	282.385	1.34489e-56	0.156397	3.85013e-57	0.0439733	0.79963	metabrain	1.16685	0	NA	-0.0188398	0.0188398	0.00318215
paliperidone	HTR1D	Pneumonia	1	23535161	ukb-b-15606	diagnoses - main icd10: j18.9 pneumonia, unspecified	cortex	9.90011e-05	-0.000963847	0.000247634	0.000179181	367.387	7.31672e-74	0.248552	6.10773e-75	0.0200168	0.731431	metabrain	2.72125	0	antagonist	-0.00201828	0.00201828	0.000355806
paliperidone	DRD2	Seasonal allergy	11	113566207	finn-b-H7_USEOFEYEANTIALLERGENS	use of eye-antiallergens (taken as indicator of allergic/atopic conjunctivitis)	cortex	0.000129101	-0.227858	0.0595686	0.000216784	102.558	3.50061e-18	0.159044	1.39537e-19	0.00550416	0.835451	metabrain	0.823909	0.15	antagonist	-0.146907	0.146907	0.0331512
paliperidone	HTR1E	Seasonal allergy	6	86985940	ukb-b-12753	recent medication for hayfever or allergic rhinitis	cortex	0.000369999	-0.0959764	0.0269453	0.000423977	17.1759	0.208114	0.11094	0.0496215	0.0258463	0.605478	metabrain	0.823909	0.15	NA	-0.0612873	0.0612873	0.0149537
paliperidone	DRD2	Upset stomach	11	113448762	ukb-b-11413	pain type(s) experienced in last month: stomach or abdominal pain	cerebellum	0.00015	-0.00660294	0.00174229	0.000240104	29.1807	0.00742156	0.315664	0.000205815	0.00808537	0.668623	metabrain	0.823909	0.15	antagonist	-0.00426189	0.00426189	0.000991553
paliperidone	HTR6	Urinary abnormalities	1	19987713	finn-b-R18_SYMPTOMS_SIGNS_INVOLVI_URINARY_SYSTEM	symptoms and signs involving the urinary system	cortex	0.000295897	0.10563	0.0291317	0.000367548	282.385	1.19871e-247	0.272792	1.30942e-248	0.0291005	0.698107	eqtl_gen	1.16685	0	NA	0.0949925	0.0949925	0.0190294
paliperidone	HRH1	Weight increased	3	10627561	ukb-b-2303	body mass index (bmi)	hippocampus	3.59998e-07	-0.0255451	0.0050213	1.72368e-06	17.6165	0.0918308	0.0177512	0.105216	0.0195731	0.765629	metabrain	0.823909	0.15	antagonist	-0.0162244	0.0162244	0.0030454
paliperidone	HTR1B	Weight increased	6	78167455	ukb-a-248	body mass index (bmi)	cortex	7.47618e-06	0.0422607	0.00943373	2.3797e-05	69.6637	2.30522e-12	0.0212963	1.99163e-12	0.0174381	0.961266	metabrain	1.0575	0	NA	0.0348878	0.0348878	0.00548644
paliperidone	ADRA1B	White blood cell count decreased	5	158975663	ebi-a-GCST90029003	white blood cell count	cortex	8.99995e-07	-0.0524677	0.0106262	3.45052e-06	42.7181	1.53394e-07	0.0026177	2.32392e-05	0.395981	0.601378	metabrain	0.823909	0.15	antagonist	-0.0343483	0.0343483	0.00676331
paliperidone	ADRB2	White blood cell count decreased	5	148238899	ebi-a-GCST90028992	white blood cell count (eosinophil)	cortex	0.000350002	0.0455307	0.0131238	0.000527849	25.4577	1.90137e-116	1.77384e-75	2.51832e-42	0.234175	0.765825	eqtlgen	0.823909	0.15	NA	0.0289996	0.0289996	0.00711038
paliperidone	DRD2	White blood cell count decreased	11	113448762	ebi-a-GCST90028992	white blood cell count (eosinophil)	cerebellum	0.00017	-0.024844	0.00594884	7.3257e-05	29.1807	0.00743619	0.31629	0.0012125	0.0509484	0.624113	metabrain	0.823909	0.15	antagonist	-0.0159352	0.0159352	0.00339688
paliperidone	HRH1	White blood cell count decreased	3	11376080	ebi-a-GCST90002377	white blood cell count	cortex	0.000306697	0.275039	0.0761643	0.000380198	30.8666	0.000141711	0.142809	0.000198519	0.199399	0.657452	metabrain	0.823909	0.15	antagonist	0.177181	0.177181	0.0411078
paliperidone	HTR1E	White blood cell count decreased	6	88152535	ebi-a-GCST90028992	white blood cell count (eosinophil)	hippocampus	4.40048e-11	-0.0303742	0.00463473	5.27229e-10	17.2229	4.51102e-07	4.32269e-07	0.136468	0.130037	0.733493	metabrain	0.823909	0.15	NA	-0.0194249	0.0194249	0.00327128
paliperidone	HTR6	White blood cell count decreased	1	19987713	ebi-a-GCST90013976	white blood cell leukocyte count (ukb data field 30000)	cortex	1.9143e-06	-0.0239331	0.0050256	7.46382e-06	282.385	5.96381e-58	0.00693528	3.12917e-56	0.36326	0.629805	metabrain	1.16685	0	NA	-0.0214878	0.0214878	0.00333736
quetiapine	DRD2	Abdominal discomfort	11	113448762	ukb-b-11413	pain type(s) experienced in last month: stomach or abdominal pain	cerebellum	0.00015	-0.00660294	0.00174229	0.000240104	29.1807	0.00742156	0.315664	0.000205815	0.00808537	0.668623	metabrain	1.41052	0.105768	antagonist	-0.023931	0.023931	0.0047987
quetiapine	ADRA2B	Anxiety	2	96523006	ukb-d-20427	frequent trouble falling or staying asleep during worst period of anxiety	cortex	0.000111258	-0.0327698	0.00847842	0.000194178	170.974	2.46207e-31	0.0872199	2.78307e-32	0.0089553	0.903825	metabrain	1.35651	0.22975	antagonist	-0.113961	0.113961	0.0253455
quetiapine	HTR2A	Back pain	13	47371408	finn-b-M13_LOWBACKPAINORANDSCIATICA	lower back pain or/and sciatica	cortex	0.000282501	-0.231379	0.0636974	0.000362484	45.8617	8.20827e-07	0.33165	9.23923e-08	0.0366989	0.63165	metabrain	1.75011	0.099533	antagonist	-1.04424	1.04424	0.215617
quetiapine	HTR5A	Bilirubin total low/decreased	7	154878599	bbj-a-53	total bilirubin	cortex	7.172e-06	0.0709023	0.0157951	2.29519e-05	79.7783	8.33506e-15	0.00913791	8.03389e-14	0.0871736	0.903689	metabrain	0.572059	0.0662134	NA	0.10592	0.10592	0.0188096
quetiapine	ADRA1A	Blood Pressure	8	26778519	ebi-a-GCST90029010	diastolic blood pressure	cortex	3.50002e-09	0.0443715	0.0072907	8.9733e-09	98.6706	1.92115e-20	4.97483e-07	3.80734e-15	0.097689	0.902311	metabrain	2.65758	0	antagonist	0.310588	0.310588	0.0353451
quetiapine	ADRA2B	Blood Pressure	2	96523006	ebi-a-GCST90013916	high blood pressure (ukb data field 6150) (firth correction)	cortex	0.000130605	-0.0591581	0.0154779	0.000218519	170.974	7.96996e-31	0.282339	5.13989e-32	0.0175081	0.700153	metabrain	1.35651	0.22975	antagonist	-0.208932	0.208932	0.0440262
quetiapine	HRH1	Blood Pressure	3	11376080	ieu-b-4818	systolic blood pressure	cortex	0.000258101	1.74892	0.478607	0.00034278	30.8666	0.000169508	0.168123	0.000210327	0.207985	0.623512	metabrain	3.1367	0.118706	antagonist	14.0866	14.0866	2.8462
quetiapine	HTR3A	Bundle branch block right	11	113846006	finn-b-I9_RBBB	right bundle-branch block	cortex	0.000306098	-0.922423	0.255585	0.000382192	90.4708	3.05438e-15	0.292316	2.13159e-16	0.0197121	0.687972	metabrain	0.344504	0.193646	ligand	-0.835102	0.835102	0.38453
quetiapine	ADRA2B	Cardiovascular disorder	2	96523006	ebi-a-GCST90029019	cardiovascular disease	cortex	9.59997e-05	-0.0101609	0.00268388	0.000242653	170.974	1.85863e-32	0.238576	1.33953e-33	0.0164495	0.744974	metabrain	1.35651	0.22975	antagonist	-0.0355397	0.0355397	0.00803246
quetiapine	DRD2	Conjunctivitis	11	113566207	finn-b-H7_USEOFEYEANTIALLERGENS	use of eye-antiallergens (taken as indicator of allergic/atopic conjunctivitis)	cortex	0.000129101	-0.227858	0.0595686	0.000216784	102.558	3.50061e-18	0.159044	1.39537e-19	0.00550416	0.835451	metabrain	1.41052	0.105768	antagonist	-0.828231	0.828231	0.161675
quetiapine	DRD4	Constipation	11	616865	ebi-a-GCST90018609	constipation	cerebellum	6.08695e-05	0.785823	0.195994	0.000126613	34.2385	0.0185144	0.103625	0.00351951	0.0188432	0.855498	metabrain	0.681183	0.0567727	ligand	1.38886	1.38886	0.26511
quetiapine	ADRA2C	Convulsion	4	3637299	finn-b-R18_CONVU_NOT_ELSEW_CLASSIFIED	convulsions, not elsewhere classified	cerebellum	0.000410403	-0.133776	0.0379468	0.000459394	95.9367	1.12335e-14	0.374175	6.85176e-16	0.0222189	0.603606	metabrain	2.26944	0.271172	antagonist	-0.792455	0.792455	0.174466
quetiapine	HTR1D	Corneal lesion	1	23535161	ukb-b-11480	corneal hysteresis (right)	cortex	1.5e-05	0.0386512	0.00893143	4.25114e-05	367.387	4.74506e-75	0.0256031	1.18632e-74	0.063099	0.911298	metabrain	0.517614	0.377244	ligand	0.0529716	0.0529716	0.0282674
quetiapine	DRD2	Eosinophilia	11	113448762	ebi-a-GCST90028992	white blood cell count (eosinophil)	cerebellum	0.00017	-0.024844	0.00594884	7.3257e-05	29.1807	0.00743619	0.31629	0.0012125	0.0509484	0.624113	metabrain	1.41052	0.105768	antagonist	-0.0904327	0.0904327	0.0162652
quetiapine	HTR1D	Eosinophilia	1	23535161	ebi-a-GCST004606	eosinophil counts	cortex	9.93894e-07	-0.0352714	0.00720877	4.23144e-06	367.387	3.96238e-76	0.00213799	1.2601e-74	0.0670609	0.930801	metabrain	0.517614	0.377244	ligand	-0.045453	0.045453	0.0255076
quetiapine	HTR1E	Eosinophilia	6	88152535	ebi-a-GCST90002382	eosinophil percentage of white cells	hippocampus	1.29987e-19	-0.0450595	0.00497365	2.75425e-18	17.2229	6.72765e-18	6.44678e-18	0.169084	0.161355	0.66956	metabrain	0.761258	0.141831	ligand	-0.0887335	0.0887335	0.0135402
quetiapine	HTR6	Eosinophilia	1	19987713	ebi-a-GCST90002300	eosinophil counts	cortex	0.000359998	0.209517	0.0586948	0.000417147	282.385	1.27527e-56	0.148301	2.12466e-57	0.0238798	0.82782	metabrain	0.830397	0.245503	antagonist	0.445814	0.445814	0.137887
quetiapine	DRD2	Gamma-glutamyltransferase increased	11	113448762	ukb-d-30730_irnt	gamma glutamyltransferase	cerebellum	0.000128499	-0.0254067	0.00663465	0.000214539	29.1807	0.00769985	0.327588	0.000886296	0.0370804	0.626746	metabrain	1.41052	0.105768	antagonist	-0.0933101	0.0933101	0.0182445
quetiapine	DRD1	Headache	5	174863690	ebi-a-GCST90013917	pain type(s) experienced in last month: headache (ukb data field 6159_1) (firth correction)	cortex	6.22945e-05	-0.121633	0.0303997	0.000129552	42.8713	8.25329e-06	0.1916	1.21941e-06	0.0275276	0.780863	metabrain	0.97711	0.0631021	antagonist	-0.308732	0.308732	0.0577142
quetiapine	DRD2	Headache	11	113448762	ukb-b-1977	diagnoses - main icd10: r51 headache	cerebellum	6.29999e-05	-0.00238576	0.000596173	0.000129532	29.1807	0.00442013	0.187588	0.000254055	0.00998418	0.797754	metabrain	1.41052	0.105768	antagonist	-0.00869396	0.00869396	0.00162771
quetiapine	DRD4	Hypothyroidism	11	611503	finn-b-HYPOTHY_REIMB	hypothyroidism, drug reimbursement	cortex	0.000333803	0.220917	0.0615863	0.000400437	209.786	3.70209e-41	0.28811	9.69287e-42	0.0747962	0.637094	metabrain	0.681183	0.0567727	ligand	0.392695	0.392695	0.0825285
quetiapine	HTR1E	Hypothyroidism	6	88152535	ebi-a-GCST90038637	hypothyroidism or myxedema	hippocampus	2.30001e-06	-0.00460595	0.00100102	1.47509e-05	17.2229	0.0302395	0.0289739	0.119252	0.113553	0.707981	metabrain	0.761258	0.141831	ligand	-0.00891406	0.00891406	0.00187438
quetiapine	HTR6	Hypothyroidism	1	19916784	ebi-a-GCST90018862	hypothyroidism	cerebellum	8.96603e-07	0.157373	0.0319214	3.57074e-06	25.3011	8.10151e-06	7.6935e-05	0.02667	0.252548	0.720697	metabrain	0.830397	0.245503	antagonist	0.334309	0.334309	0.09086
quetiapine	HTR6	Incontinence	1	19987713	finn-b-R18_SYMPTOMS_SIGNS_INVOLVI_URINARY_SYSTEM	symptoms and signs involving the urinary system	cortex	0.000295897	0.10563	0.0291317	0.000367548	282.385	1.19871e-247	0.272792	1.30942e-248	0.0291005	0.698107	eqtl_gen	0.830397	0.245503	antagonist	0.225681	0.225681	0.0668885
quetiapine	HTR5A	Infection	7	154878599	finn-b-AB1_BACTINF_NOS	bacterial infection, other or unspecified	cortex	0.000255	-0.103399	0.0282692	0.000339607	79.7783	1.71915e-13	0.273483	3.62222e-14	0.056953	0.669564	metabrain	0.572059	0.0662134	NA	-0.153232	0.153232	0.0330422
quetiapine	DRD2	Irritability	11	113448762	ebi-a-GCST90013875	irritability (ukb data field 1940) (firth correction)	cerebellum	5.63897e-05	-0.0607678	0.0150911	0.000119725	29.1807	0.00310677	0.132177	0.000445869	0.0181233	0.846147	metabrain	1.41052	0.105768	antagonist	-0.224581	0.224581	0.0417542
quetiapine	DRD2	Manic psychosis	11	113566207	ukb-a-377	ever manic/hyper for 2 days	cortex	0.000111774	-0.013458	0.00348323	0.000194834	102.558	3.39338e-18	0.154172	1.98437e-19	0.00817801	0.83765	metabrain	1.41052	0.105768	antagonist	-0.0498461	0.0498461	0.00941773
quetiapine	HTR6	Micturition urgency	1	19987713	finn-b-R18_SYMPTOMS_SIGNS_INVOLVI_URINARY_SYSTEM	symptoms and signs involving the urinary system	cortex	0.000295897	0.10563	0.0291317	0.000367548	282.385	1.19871e-247	0.272792	1.30942e-248	0.0291005	0.698107	eqtl_gen	0.830397	0.245503	antagonist	0.222966	0.222966	0.0667278
quetiapine	HTR6	Nasal congestion	1	19987713	ukb-b-19045	diagnoses - main icd10: j34.8 other specified disorders of nose and nasal sinuses	cortex	0.000259998	0.00103506	0.000283105	0.000341123	282.385	1.58638e-247	0.361015	1.01554e-248	0.0224943	0.616491	eqtl_gen	0.830397	0.245503	antagonist	0.00225607	0.00225607	0.000646356
quetiapine	DRD2	Nervousness	11	113448762	ebi-a-GCST006948	feeling nervous	cerebellum	8.32109e-05	-0.0272367	0.00692167	0.000157335	29.1807	0.00315	0.123092	0.00637265	0.248404	0.618981	metabrain	1.41052	0.105768	antagonist	-0.0984821	0.0984821	0.0191092
quetiapine	HTR1B	Neutropenia	6	78167455	ebi-a-GCST90002350	neutrophil count	cortex	0.000406996	-0.425675	0.120333	0.000447975	69.6637	1.26738e-11	0.117085	4.20105e-12	0.0379657	0.844949	metabrain	0.821657	0.133411	ligand	-0.903923	0.903923	0.199715
quetiapine	HTR1D	Neutropenia	1	23535161	ebi-a-GCST004623	neutrophil percentage of granulocytes	cortex	4.95199e-05	0.0293549	0.00723408	0.000108112	367.387	1.52864e-74	0.082481	1.77119e-74	0.0947457	0.822773	metabrain	0.517614	0.377244	ligand	0.0396404	0.0396404	0.0215032
quetiapine	HTR6	Neutropenia	1	19987713	ebi-a-GCST90013984	neutrophill count (ukb data field 30140)	cortex	4.52731e-05	-0.0205996	0.00505044	0.000101134	282.385	1.34489e-56	0.156397	3.85013e-57	0.0439733	0.79963	metabrain	0.830397	0.245503	antagonist	-0.0440822	0.0440822	0.0127039
quetiapine	HTR1D	Pneumonia	1	23535161	ukb-b-15606	diagnoses - main icd10: j18.9 pneumonia, unspecified	cortex	9.90011e-05	-0.000963847	0.000247634	0.000179181	367.387	7.31672e-74	0.248552	6.10773e-75	0.0200168	0.731431	metabrain	0.517614	0.377244	ligand	-0.00128343	0.00128343	0.000756698
quetiapine	DRD2	Seasonal allergy	11	113566207	finn-b-H7_USEOFEYEANTIALLERGENS	use of eye-antiallergens (taken as indicator of allergic/atopic conjunctivitis)	cortex	0.000129101	-0.227858	0.0595686	0.000216784	102.558	3.50061e-18	0.159044	1.39537e-19	0.00550416	0.835451	metabrain	1.41052	0.105768	antagonist	-0.832556	0.832556	0.160374
quetiapine	HTR1E	Seasonal allergy	6	86985940	ukb-b-12753	recent medication for hayfever or allergic rhinitis	cortex	0.000369999	-0.0959764	0.0269453	0.000423977	17.1759	0.208114	0.11094	0.0496215	0.0258463	0.605478	metabrain	0.761258	0.141831	ligand	-0.190651	0.190651	0.04496
quetiapine	DRD2	Upset stomach	11	113448762	ukb-b-11413	pain type(s) experienced in last month: stomach or abdominal pain	cerebellum	0.00015	-0.00660294	0.00174229	0.000240104	29.1807	0.00742156	0.315664	0.000205815	0.00808537	0.668623	metabrain	1.41052	0.105768	antagonist	-0.0242548	0.0242548	0.00476126
quetiapine	HTR6	Urinary abnormalities	1	19987713	finn-b-R18_SYMPTOMS_SIGNS_INVOLVI_URINARY_SYSTEM	symptoms and signs involving the urinary system	cortex	0.000295897	0.10563	0.0291317	0.000367548	282.385	1.19871e-247	0.272792	1.30942e-248	0.0291005	0.698107	eqtl_gen	0.830397	0.245503	antagonist	0.228806	0.228806	0.0688854
quetiapine	CHRM3	Weight increased	1	239868130	ukb-a-198	weight	cortex	9.58672e-08	-0.106604	0.0199836	5.18904e-07	18.2816	0.00127351	0.000581577	0.194603	0.0881542	0.715388	metabrain	0.619755	0.19982	partial agonist	-0.170564	0.170564	0.045202
quetiapine	HRH1	Weight increased	3	10627561	ukb-b-2303	body mass index (bmi)	hippocampus	3.59998e-07	-0.0255451	0.0050213	1.72368e-06	17.6165	0.0918308	0.0177512	0.105216	0.0195731	0.765629	metabrain	3.1367	0.118706	antagonist	-0.209618	0.209618	0.0291956
quetiapine	HTR1B	Weight increased	6	78167455	ukb-a-248	body mass index (bmi)	cortex	7.47618e-06	0.0422607	0.00943373	2.3797e-05	69.6637	2.30522e-12	0.0212963	1.99163e-12	0.0174381	0.961266	metabrain	0.821657	0.133411	ligand	0.089883	0.089883	0.0179202
quetiapine	ADRA1B	White blood cell count decreased	5	158975663	ebi-a-GCST90029003	white blood cell count	cortex	8.99995e-07	-0.0524677	0.0106262	3.45052e-06	42.7181	1.53394e-07	0.0026177	2.32392e-05	0.395981	0.601378	metabrain	2.40894	0	antagonist	-0.329772	0.329772	0.0482631
quetiapine	DRD2	White blood cell count decreased	11	113448762	ebi-a-GCST90028992	white blood cell count (eosinophil)	cerebellum	0.00017	-0.024844	0.00594884	7.3257e-05	29.1807	0.00743619	0.31629	0.0012125	0.0509484	0.624113	metabrain	1.41052	0.105768	antagonist	-0.0910325	0.0910325	0.0164849
quetiapine	HRH1	White blood cell count decreased	3	11376080	ebi-a-GCST90002377	white blood cell count	cortex	0.000306697	0.275039	0.0761643	0.000380198	30.8666	0.000141711	0.142809	0.000198519	0.199399	0.657452	metabrain	3.1367	0.118706	antagonist	2.19927	2.19927	0.440879
quetiapine	HTR1E	White blood cell count decreased	6	88152535	ebi-a-GCST90028992	white blood cell count (eosinophil)	hippocampus	4.40048e-11	-0.0303742	0.00463473	5.27229e-10	17.2229	4.51102e-07	4.32269e-07	0.136468	0.130037	0.733493	metabrain	0.761258	0.141831	ligand	-0.0604543	0.0604543	0.010443
quetiapine	HTR6	White blood cell count decreased	1	19987713	ebi-a-GCST90013976	white blood cell leukocyte count (ukb data field 30000)	cortex	1.9143e-06	-0.0239331	0.0050256	7.46382e-06	282.385	5.96381e-58	0.00693528	3.12917e-56	0.36326	0.629805	metabrain	0.830397	0.245503	antagonist	-0.0516088	0.0516088	0.0138418
risperidone	DRD2	Abdominal discomfort	11	113448762	ukb-b-11413	pain type(s) experienced in last month: stomach or abdominal pain	cerebellum	0.00015	-0.00660294	0.00174229	0.000240104	29.1807	0.00742156	0.315664	0.000205815	0.00808537	0.668623	metabrain	3.55118	0.0965146	antagonist	-0.0164776	0.0164776	0.00308287
risperidone	ADRA2B	Anxiety	2	96523006	ukb-d-20427	frequent trouble falling or staying asleep during worst period of anxiety	cortex	0.000111258	-0.0327698	0.00847842	0.000194178	170.974	2.46207e-31	0.0872199	2.78307e-32	0.0089553	0.903825	metabrain	2.33512	0.367733	antagonist	-0.053007	0.053007	0.0116876
risperidone	HTR2A	Back pain	13	47371408	finn-b-M13_LOWBACKPAINORANDSCIATICA	lower back pain or/and sciatica	cortex	0.000282501	-0.231379	0.0636974	0.000362484	45.8617	8.20827e-07	0.33165	9.23923e-08	0.0366989	0.63165	metabrain	4.48468	0.079729	antagonist	-0.722393	0.722393	0.143664
risperidone	HTR5A	Bilirubin total low/decreased	7	154878599	bbj-a-53	total bilirubin	cortex	7.172e-06	0.0709023	0.0157951	2.29519e-05	79.7783	8.33506e-15	0.00913791	8.03389e-14	0.0871736	0.903689	metabrain	1.6983	0.0116632	NA	0.083494	0.083494	0.0142051
risperidone	ADRA1A	Blood Pressure	8	26778519	ebi-a-GCST90029010	diastolic blood pressure	cortex	3.50002e-09	0.0443715	0.0072907	8.9733e-09	98.6706	1.92115e-20	4.97483e-07	3.80734e-15	0.097689	0.902311	metabrain	3.30103	0	antagonist	0.1024	0.1024	0.0118718
risperidone	ADRA2B	Blood Pressure	2	96523006	ebi-a-GCST90013916	high blood pressure (ukb data field 6150) (firth correction)	cortex	0.000130605	-0.0591581	0.0154779	0.000218519	170.974	7.96996e-31	0.282339	5.13989e-32	0.0175081	0.700153	metabrain	2.33512	0.367733	antagonist	-0.0966042	0.0966042	0.0209031
risperidone	HRH1	Blood Pressure	3	11376080	ieu-b-4818	systolic blood pressure	cortex	0.000258101	1.74892	0.478607	0.00034278	30.8666	0.000169508	0.168123	0.000210327	0.207985	0.623512	metabrain	2.78274	0.110962	antagonist	3.35185	3.35185	0.656435
risperidone	HTR3A	Bundle branch block right	11	113846006	finn-b-I9_RBBB	right bundle-branch block	cortex	0.000306098	-0.922423	0.255585	0.000382192	90.4708	3.05438e-15	0.292316	2.13159e-16	0.0197121	0.687972	metabrain	0.04	0.04	NA	-0.0250006	0.0250006	0.0199089
risperidone	ADRA2B	Cardiovascular disorder	2	96523006	ebi-a-GCST90029019	cardiovascular disease	cortex	9.59997e-05	-0.0101609	0.00268388	0.000242653	170.974	1.85863e-32	0.238576	1.33953e-33	0.0164495	0.744974	metabrain	2.33512	0.367733	antagonist	-0.0165634	0.0165634	0.00367902
risperidone	DRD2	Conjunctivitis	11	113566207	finn-b-H7_USEOFEYEANTIALLERGENS	use of eye-antiallergens (taken as indicator of allergic/atopic conjunctivitis)	cortex	0.000129101	-0.227858	0.0595686	0.000216784	102.558	3.50061e-18	0.159044	1.39537e-19	0.00550416	0.835451	metabrain	3.55118	0.0965146	antagonist	-0.568258	0.568258	0.106617
risperidone	DRD4	Constipation	11	616865	ebi-a-GCST90018609	constipation	cerebellum	6.08695e-05	0.785823	0.195994	0.000126613	34.2385	0.0185144	0.103625	0.00351951	0.0188432	0.855498	metabrain	3.2616	0.19879	NA	1.79187	1.79187	0.334463
risperidone	ADRA2C	Convulsion	4	3637299	finn-b-R18_CONVU_NOT_ELSEW_CLASSIFIED	convulsions, not elsewhere classified	cerebellum	0.000410403	-0.133776	0.0379468	0.000459394	95.9367	1.12335e-14	0.374175	6.85176e-16	0.0222189	0.603606	metabrain	3.57698	0.201064	antagonist	-0.334951	0.334951	0.0681474
risperidone	HTR1D	Corneal lesion	1	23535161	ukb-b-11480	corneal hysteresis (right)	cortex	1.5e-05	0.0386512	0.00893143	4.25114e-05	367.387	4.74506e-75	0.0256031	1.18632e-74	0.063099	0.911298	metabrain	2.73957	0.347895	antagonist	0.0740953	0.0740953	0.0138325
risperidone	DRD2	Eosinophilia	11	113448762	ebi-a-GCST90028992	white blood cell count (eosinophil)	cerebellum	0.00017	-0.024844	0.00594884	7.3257e-05	29.1807	0.00743619	0.31629	0.0012125	0.0509484	0.624113	metabrain	3.55118	0.0965146	antagonist	-0.0615257	0.0615257	0.0107825
risperidone	HTR1D	Eosinophilia	1	23535161	ebi-a-GCST004606	eosinophil counts	cortex	9.93894e-07	-0.0352714	0.00720877	4.23144e-06	367.387	3.96238e-76	0.00213799	1.2601e-74	0.0670609	0.930801	metabrain	2.73957	0.347895	antagonist	-0.0677722	0.0677722	0.0116856
risperidone	HTR1E	Eosinophilia	6	88152535	ebi-a-GCST90002382	eosinophil percentage of white cells	hippocampus	1.29987e-19	-0.0450595	0.00497365	2.75425e-18	17.2229	6.72765e-18	6.44678e-18	0.169084	0.161355	0.66956	metabrain	0.439713	0.439713	NA	-0.0135275	0.0135275	0.0103611
risperidone	HTR6	Eosinophilia	1	19987713	ebi-a-GCST90002300	eosinophil counts	cortex	0.000359998	0.209517	0.0586948	0.000417147	282.385	1.27527e-56	0.148301	2.12466e-57	0.0238798	0.82782	metabrain	0.787104	0.0417133	NA	0.114607	0.114607	0.0240799
risperidone	DRD2	Gamma-glutamyltransferase increased	11	113448762	ukb-d-30730_irnt	gamma glutamyltransferase	cerebellum	0.000128499	-0.0254067	0.00663465	0.000214539	29.1807	0.00769985	0.327588	0.000886296	0.0370804	0.626746	metabrain	3.55118	0.0965146	antagonist	-0.0637103	0.0637103	0.0118406
risperidone	DRD1	Headache	5	174863690	ebi-a-GCST90013917	pain type(s) experienced in last month: headache (ukb data field 6159_1) (firth correction)	cortex	6.22945e-05	-0.121633	0.0303997	0.000129552	42.8713	8.25329e-06	0.1916	1.21941e-06	0.0275276	0.780863	metabrain	1.48192	0.162416	antagonist	-0.125301	0.125301	0.024055
risperidone	DRD2	Headache	11	113448762	ukb-b-1977	diagnoses - main icd10: r51 headache	cerebellum	6.29999e-05	-0.00238576	0.000596173	0.000129532	29.1807	0.00442013	0.187588	0.000254055	0.00998418	0.797754	metabrain	3.55118	0.0965146	antagonist	-0.00591777	0.00591777	0.00106542
risperidone	DRD4	Hypothyroidism	11	611503	finn-b-HYPOTHY_REIMB	hypothyroidism, drug reimbursement	cortex	0.000333803	0.220917	0.0615863	0.000400437	209.786	3.70209e-41	0.28811	9.69287e-42	0.0747962	0.637094	metabrain	3.2616	0.19879	NA	0.508275	0.508275	0.102196
risperidone	HTR1E	Hypothyroidism	6	88152535	ebi-a-GCST90038637	hypothyroidism or myxedema	hippocampus	2.30001e-06	-0.00460595	0.00100102	1.47509e-05	17.2229	0.0302395	0.0289739	0.119252	0.113553	0.707981	metabrain	0.439713	0.439713	NA	-0.00143098	0.00143098	0.00105922
risperidone	HTR6	Hypothyroidism	1	19916784	ebi-a-GCST90018862	hypothyroidism	cerebellum	8.96603e-07	0.157373	0.0319214	3.57074e-06	25.3011	8.10151e-06	7.6935e-05	0.02667	0.252548	0.720697	metabrain	0.787104	0.0417133	NA	0.0860016	0.0860016	0.0131926
risperidone	HTR6	Incontinence	1	19987713	finn-b-R18_SYMPTOMS_SIGNS_INVOLVI_URINARY_SYSTEM	symptoms and signs involving the urinary system	cortex	0.000295897	0.10563	0.0291317	0.000367548	282.385	1.19871e-247	0.272792	1.30942e-248	0.0291005	0.698107	eqtl_gen	0.787104	0.0417133	NA	0.0581442	0.0581442	0.0114869
risperidone	HTR5A	Infection	7	154878599	finn-b-AB1_BACTINF_NOS	bacterial infection, other or unspecified	cortex	0.000255	-0.103399	0.0282692	0.000339607	79.7783	1.71915e-13	0.273483	3.62222e-14	0.056953	0.669564	metabrain	1.6983	0.0116632	NA	-0.121636	0.121636	0.0236123
risperidone	HTR7	Infection	10	91956356	ukb-b-3683	diagnoses - main icd10: b34.9 viral infection, unspecified	cortex	5.39995e-05	-0.00216171	0.000535378	0.000115637	39.6776	1.05564e-05	0.228321	1.10608e-06	0.0231747	0.748492	metabrain	3.39097	0.114445	antagonist	-0.00515831	0.00515831	0.000880262
risperidone	DRD2	Irritability	11	113448762	ebi-a-GCST90013875	irritability (ukb data field 1940) (firth correction)	cerebellum	5.63897e-05	-0.0607678	0.0150911	0.000119725	29.1807	0.00310677	0.132177	0.000445869	0.0181233	0.846147	metabrain	3.55118	0.0965146	antagonist	-0.150259	0.150259	0.0260841
risperidone	DRD2	Manic psychosis	11	113566207	ukb-a-377	ever manic/hyper for 2 days	cortex	0.000111774	-0.013458	0.00348323	0.000194834	102.558	3.39338e-18	0.154172	1.98437e-19	0.00817801	0.83765	metabrain	3.55118	0.0965146	antagonist	-0.0334192	0.0334192	0.00616902
risperidone	HTR6	Micturition urgency	1	19987713	finn-b-R18_SYMPTOMS_SIGNS_INVOLVI_URINARY_SYSTEM	symptoms and signs involving the urinary system	cortex	0.000295897	0.10563	0.0291317	0.000367548	282.385	1.19871e-247	0.272792	1.30942e-248	0.0291005	0.698107	eqtl_gen	0.787104	0.0417133	NA	0.0580984	0.0580984	0.0119125
risperidone	HTR6	Nasal congestion	1	19987713	ukb-b-19045	diagnoses - main icd10: j34.8 other specified disorders of nose and nasal sinuses	cortex	0.000259998	0.00103506	0.000283105	0.000341123	282.385	1.58638e-247	0.361015	1.01554e-248	0.0224943	0.616491	eqtl_gen	0.787104	0.0417133	NA	0.000566168	0.000566168	0.000110876
risperidone	DRD2	Nervousness	11	113448762	ebi-a-GCST006948	feeling nervous	cerebellum	8.32109e-05	-0.0272367	0.00692167	0.000157335	29.1807	0.00315	0.123092	0.00637265	0.248404	0.618981	metabrain	3.55118	0.0965146	antagonist	-0.0680221	0.0680221	0.0121536
risperidone	HTR1B	Neutropenia	6	78167455	ebi-a-GCST90002350	neutrophil count	cortex	0.000406996	-0.425675	0.120333	0.000447975	69.6637	1.26738e-11	0.117085	4.20105e-12	0.0379657	0.844949	metabrain	2.28059	0.407994	NA	-0.670927	0.670927	0.157089
risperidone	HTR1D	Neutropenia	1	23535161	ebi-a-GCST004623	neutrophil percentage of granulocytes	cortex	4.95199e-05	0.0293549	0.00723408	0.000108112	367.387	1.52864e-74	0.082481	1.77119e-74	0.0947457	0.822773	metabrain	2.73957	0.347895	antagonist	0.0560481	0.0560481	0.0109309
risperidone	HTR6	Neutropenia	1	19987713	ebi-a-GCST90013984	neutrophill count (ukb data field 30140)	cortex	4.52731e-05	-0.0205996	0.00505044	0.000101134	282.385	1.34489e-56	0.156397	3.85013e-57	0.0439733	0.79963	metabrain	0.787104	0.0417133	NA	-0.0112597	0.0112597	0.00205169
risperidone	HTR1D	Pneumonia	1	23535161	ukb-b-15606	diagnoses - main icd10: j18.9 pneumonia, unspecified	cortex	9.90011e-05	-0.000963847	0.000247634	0.000179181	367.387	7.31672e-74	0.248552	6.10773e-75	0.0200168	0.731431	metabrain	2.73957	0.347895	antagonist	-0.00187517	0.00187517	0.000385416
risperidone	DRD2	Seasonal allergy	11	113566207	finn-b-H7_USEOFEYEANTIALLERGENS	use of eye-antiallergens (taken as indicator of allergic/atopic conjunctivitis)	cortex	0.000129101	-0.227858	0.0595686	0.000216784	102.558	3.50061e-18	0.159044	1.39537e-19	0.00550416	0.835451	metabrain	3.55118	0.0965146	antagonist	-0.564172	0.564172	0.109194
risperidone	HTR1E	Seasonal allergy	6	86985940	ukb-b-12753	recent medication for hayfever or allergic rhinitis	cortex	0.000369999	-0.0959764	0.0269453	0.000423977	17.1759	0.208114	0.11094	0.0496215	0.0258463	0.605478	metabrain	0.439713	0.439713	NA	-0.0305553	0.0305553	0.0224547
risperidone	DRD2	Upset stomach	11	113448762	ukb-b-11413	pain type(s) experienced in last month: stomach or abdominal pain	cerebellum	0.00015	-0.00660294	0.00174229	0.000240104	29.1807	0.00742156	0.315664	0.000205815	0.00808537	0.668623	metabrain	3.55118	0.0965146	antagonist	-0.0163539	0.0163539	0.00302103
risperidone	HTR6	Urinary abnormalities	1	19987713	finn-b-R18_SYMPTOMS_SIGNS_INVOLVI_URINARY_SYSTEM	symptoms and signs involving the urinary system	cortex	0.000295897	0.10563	0.0291317	0.000367548	282.385	1.19871e-247	0.272792	1.30942e-248	0.0291005	0.698107	eqtl_gen	0.787104	0.0417133	NA	0.0586151	0.0586151	0.011883
risperidone	HRH1	Weight increased	3	10627561	ukb-b-2303	body mass index (bmi)	hippocampus	3.59998e-07	-0.0255451	0.0050213	1.72368e-06	17.6165	0.0918308	0.0177512	0.105216	0.0195731	0.765629	metabrain	2.78274	0.110962	antagonist	-0.0496232	0.0496232	0.00726695
risperidone	HTR1B	Weight increased	6	78167455	ukb-a-248	body mass index (bmi)	cortex	7.47618e-06	0.0422607	0.00943373	2.3797e-05	69.6637	2.30522e-12	0.0212963	1.99163e-12	0.0174381	0.961266	metabrain	2.28059	0.407994	NA	0.0677271	0.0677271	0.0134487
risperidone	ADRA1B	White blood cell count decreased	5	158975663	ebi-a-GCST90029003	white blood cell count	cortex	8.99995e-07	-0.0524677	0.0106262	3.45052e-06	42.7181	1.53394e-07	0.0026177	2.32392e-05	0.395981	0.601378	metabrain	3.04576	0	antagonist	-0.112552	0.112552	0.0159808
risperidone	DRD2	White blood cell count decreased	11	113448762	ebi-a-GCST90028992	white blood cell count (eosinophil)	cerebellum	0.00017	-0.024844	0.00594884	7.3257e-05	29.1807	0.00743619	0.31629	0.0012125	0.0509484	0.624113	metabrain	3.55118	0.0965146	antagonist	-0.0615759	0.0615759	0.010704
risperidone	HRH1	White blood cell count decreased	3	11376080	ebi-a-GCST90002377	white blood cell count	cortex	0.000306697	0.275039	0.0761643	0.000380198	30.8666	0.000141711	0.142809	0.000198519	0.199399	0.657452	metabrain	2.78274	0.110962	antagonist	0.535151	0.535151	0.103968
risperidone	HTR1E	White blood cell count decreased	6	88152535	ebi-a-GCST90028992	white blood cell count (eosinophil)	hippocampus	4.40048e-11	-0.0303742	0.00463473	5.27229e-10	17.2229	4.51102e-07	4.32269e-07	0.136468	0.130037	0.733493	metabrain	0.439713	0.439713	NA	-0.00918241	0.00918241	0.00645766
risperidone	HTR6	White blood cell count decreased	1	19987713	ebi-a-GCST90013976	white blood cell leukocyte count (ukb data field 30000)	cortex	1.9143e-06	-0.0239331	0.0050256	7.46382e-06	282.385	5.96381e-58	0.00693528	3.12917e-56	0.36326	0.629805	metabrain	0.787104	0.0417133	NA	-0.0130274	0.0130274	0.00200416

## Sheet: Table B - Side-effect map
side_effect	phewas_trait
Abdominal discomfort	abdominal and pelvic pain
Abdominal discomfort	pain type(s) experienced in last month: stomach or abdominal pain
Accidental injury	other external causes of accidental injury
Alanine aminotransferase increased	alanine aminotransferase
Alanine aminotransferase increased	alanine aminotransferase levels
Alanine aminotransferase increased	alanine aminotransferase levels (ukb data field 30620)
Alanine aminotransferase increased	liver enzyme levels (alanine transaminase)
Anaemia	aplastic and other anaemias
Anaemia	other anaemias
Anaemia	other and unspecified anaemias
Anaemia	other autoimmune haemolytic anaemias
Anaemia	other nutritional anaemias
Angina pectoris	ischaemic heart disease, wide definition
Angina pectoris	angina pectoris
Angina pectoris	chest pain or discomfort
Angina pectoris	chest pain or discomfort walking normally
Angina pectoris	chest pain or discomfort when walking uphill or hurrying
Angina pectoris	diagnoses - main icd10: i20 angina pectoris
Angina pectoris	diagnoses - secondary icd10: i20.9 angina pectoris, unspecified
Angina pectoris	stable angina pectoris
Angina pectoris	unstable angina pectoris
Anxiety	activities undertaken to treat anxiety: talking therapies, such as psychotherapy, counselling, group therapy or cbt
Anxiety	anxious personality disorder
Anxiety	frequent trouble falling or staying asleep during worst period of anxiety
Anxiety	phobic anxiety disorders
Anxiety	seen a psychiatrist for nerves, anxiety, tension or depression
Anxiety	seen doctor (gp) for nerves anxiety tension or depression
Anxiety	seen doctor (gp) for nerves, anxiety, tension or depression
Anxiety	seen doctor for nerves anxiety tension or depression (ukb data field 2090) (firth correction)
Anxiety	seen doctor for nerves anxiety tension or depression (ukb data field 2090) (spa correction)
Anxiety	seen psychiatrist for nerves anxiety tension or depression (ukb data field 2100) (firth correction)
Anxiety	seen psychiatrist for nerves anxiety tension or depression (ukb data field 2100) (spa correction)
Anxiety	worrier / anxious feelings
Arrhythmia	ventricular arrhythmia
Arthralgia	other joint disorders
Arthralgia	pain in joint
Arthropathy	arthropathic psoriasis
Arthropathy	arthropathies
Arthropathy	other arthropathies
Arthropathy	other joint disorders
Arthropathy	other psoriatic arthropathies
Arthropathy	psoriatic and enteropathic arthropathies
Arthropathy	psoriatic arthropathies
Arthropathy	psoriatic arthropathies, icd10
Aspartate aminotransferase increased	aspartate aminotransferase
Aspartate aminotransferase increased	aspartate aminotransferase levels
Aspartate aminotransferase increased	aspartate aminotransferase levels (ukb data field 30650)
Back pain	diagnoses - main icd10: m54.59 low back pain (site unspecified)
Back pain	low back pain
Back pain	lower back pain or/and sciatica
Back pain	pain type(s) experienced in last month: back pain
Bilirubin total low/decreased	direct bilirubin
Bilirubin total low/decreased	direct bilirubin levels (ukb data field 30660)
Bilirubin total low/decreased	total bilirubin
Bilirubin total low/decreased	total bilirubin levels
Bilirubin total low/decreased	total bilirubin levels (ukb data field 30840)
Blood creatine phosphokinase increased	creatine levels
Blood prolactin increased	prolactin
Bundle branch block right	right bundle-branch block
Bundle branch block right	right bundle-branch block (no controls excluded)
Cardiac disorder	cardiac problem
Cardiovascular disorder	cardiovascular disease
Cardiovascular disorder	cardiovascular diseases
Cardiovascular disorder	cardiovascular diseases (excluding rheumatic etc)
Cellulitis	cellulitis
Cellulitis	diagnoses - main icd10: l03.1 cellulitis of other parts of limb
Cerebrovascular accident	cerebrovascular diseases (finngen)
Chest pain	chest pain or discomfort
Conjunctivitis	allergic conjunctivitis
Conjunctivitis	use of eye-antiallergens (taken as indicator of allergic/atopic conjunctivitis)
Connective tissue disorder	connective tissue disorder
Constipation	constipation
Constipation	medication for pain relief, constipation, heartburn: laxatives (e.g. dulcolax, senokot)
Convulsion	convulsions, not elsewhere classified
Corneal lesion	corneal hysteresis (left)
Corneal lesion	corneal hysteresis (right)
Depression	activities undertaken to treat depression: other therapeutic activities such as mindfulness, yoga or art classes
Depression	depression (broad)
Depression	depression medications
Depression	feelings of worthlessness during worst period of depression
Depression	major depression
Depression	professional informed about depression
Depression	recent feelings of depression
Drug dependence	substance dependence
Dyspepsia	functional dyspepsia
Dyspnoea	dyspnoea
Eosinophilia	eosinophil cell count
Eosinophilia	eosinophil count
Eosinophilia	eosinophil counts
Eosinophilia	eosinophil percentage of granulocytes
Eosinophilia	eosinophil percentage of white cells
Eosinophilia	eosinophill count (ukb data field 30150)
Eosinophilia	eosinophill percentage
Eosinophilia	white blood cell count (eosinophil)
Gamma-glutamyltransferase increased	gamma glutamyltransferase
Gamma-glutamyltransferase increased	gamma glutamyltransferase levels (ukb data field 30730)
Gastroenteritis	other noninfective gastroenteritis and colitis
Gastrointestinal disorder	operative procedures - main opcs: g45.1 fibreoptic endoscopic examination of upper gastrointestinal tract and biopsy of lesion of upper gastrointestinal tract
Haemorrhage	diagnoses - main icd10: k62.5 haemorrhage of anus and rectum
Haemorrhage	traumatic subarachnoid haemorrhage
Headache	diagnoses - main icd10: r51 headache
Headache	headache
Headache	headaches for 3+ months
Headache	pain type(s) experienced in last month: headache
Headache	pain type(s) experienced in last month: headache (ukb data field 6159_1) (firth correction)
Headache	pain type(s) experienced in last month: headache (ukb data field 6159_1) (spa correction)
Heartburn	medication for pain relief, constipation, heartburn: omeprazole (e.g. zanprol)
Hepatic enzyme increased	liver enzyme levels (alanine transaminase)
Hyperglycaemia	blood sugar
Blood Pressure	hypertension, essential (no controls excluded)
Blood Pressure	diagnoses - secondary icd10: i10 essential (primary) hypertension
Blood Pressure	hypertension
Blood Pressure	hypertension (no controls excluded)
Blood Pressure	hypertension, essential
Blood Pressure	non-cancer illness code self-reported: hypertension
Blood Pressure	non-cancer illness code, self-reported: hypertension
Blood Pressure	diastolic blood pressure
Blood Pressure	diastolic blood pressure automated reading
Blood Pressure	diastolic blood pressure automated reading (ukb data field 4079)
Blood Pressure	diastolic blood pressure, automated reading
Blood Pressure	high blood pressure (ukb data field 6150) (firth correction)
Blood Pressure	high blood pressure (ukb data field 6150) (spa correction)
Blood Pressure	medication for cholesterol blood pressure diabetes or take exogenous hormones: blood pressure medication
Blood Pressure	systolic blood pressure
Blood Pressure	systolic blood pressure automated reading
Blood Pressure	systolic blood pressure automated reading (ukb data field 4080)
Blood Pressure	systolic blood pressure, automated reading
Blood Pressure	systolic blood pressure, automated reading, adjusted by medication
Blood Pressure	systolic blood pressure, combined automated + manual reading, adjusted by medication
Blood Pressure	vascular/heart problems diagnosed by doctor: high blood pressure
Hypothyroidism	diagnoses - secondary icd10: e03.9 hypothyroidism, unspecified
Hypothyroidism	disorders of the thyroid gland
Hypothyroidism	hypothyroidism
Hypothyroidism	hypothyroidism (congenital or acquired)
Hypothyroidism	hypothyroidism and >3 levothyroxin purchases
Hypothyroidism	hypothyroidism or myxedema
Hypothyroidism	hypothyroidism or myxoedema (firth correction)
Hypothyroidism	hypothyroidism or myxoedema (spa correction)
Hypothyroidism	hypothyroidism, other/unspecified
Hypothyroidism	hypothyroidism, drug reimbursement
Hypothyroidism	hypothyroidism, levothyroxin purchases
Hypothyroidism	non-cancer illness code self-reported: hypothyroidism/myxoedema
Hypothyroidism	non-cancer illness code, self-reported: hypothyroidism/myxoedema
Incontinence	diagnoses - main icd10: r39 other symptoms and signs involving the urinary system
Incontinence	symptoms and signs involving the urinary system
Infection	bacterial infection, other or unspecified
Infection	diagnoses - main icd10: b34.9 viral infection, unspecified
Infection	meningococcal infection
Insomnia	sleep disorders (combined)
Insomnia	sleep duration
Insomnia	sleeplessness / insomnia
Insomnia	trouble falling asleep
Insomnia NEC	insomnia
Insomnia NEC	insomnia complaints
Insomnia NEC	sleeplessness / insomnia
Irritability	irritability
Irritability	irritability (ukb data field 1940) (firth correction)
Irritability	irritability (ukb data field 1940) (spa correction)
Irritability	irritable mood
Leg pain	leg pain when walking uphill or hurrying
Lethargy	frequency of tiredness / lethargy in last 2 weeks
Malnutrition	malnutrition
Manic psychosis	ever manic/hyper for 2 days
Micturition urgency	symptoms and signs involving the urinary system
Migraine	migraine without aura, drug-induced
Muscle rigidity	muscle or soft tissue problem (firth correction)
Muscle rigidity	muscle or soft tissue problem (spa correction)
Muscular weakness	muscle or soft tissue problem (firth correction)
Muscular weakness	muscle or soft tissue problem (spa correction)
Nasal congestion	diagnoses - main icd10: j34.8 other specified disorders of nose and nasal sinuses
Nasopharyngitis	chronic rhinitsi, nasopharyngitis and pharyngitis
Neck pain	pain type(s) experienced in last month: neck or shoulder pain
Nervous system disorder	diseases of the nervous system
Nervousness	feeling nervous
Nervousness	nervous feelings
Neutropenia	neutrophil cell count
Neutropenia	neutrophil count
Neutropenia	neutrophil percentage of granulocytes
Neutropenia	neutrophil percentage of white cells
Neutropenia	neutrophill count
Neutropenia	neutrophill count (ukb data field 30140)
Neutropenia	neutrophill percentage
Oedema peripheral	oedema, proteinuria and hypertensive disorders in pregnancy, childbirth and the puerperium
Pharyngitis	chronic rhinitsi, nasopharyngitis and pharyngitis
Pitting edema	oedema, proteinuria and hypertensive disorders in pregnancy, childbirth and the puerperium
Pneumonia	asthma-related pneumonia
Pneumonia	asthma-related pneumonia or sepsis
Pneumonia	bacterial pneumoniae
Pneumonia	diagnoses - main icd10: j18.9 pneumonia, unspecified
Pneumonia	non-cancer illness code, self-reported: pneumonia
Pneumonia	pneumonia
Pneumonia	viral pneumonia
Pneumonia	viral pneumonia (unknown virus, not influenza)
Pruritus	pruritus
Rhinitis	allergic rhinitis
Rhinitis	allergic rhinitis (firth correction)
Rhinitis	allergic rhinitis (spa correction)
Rhinitis	non-cancer illness code, self-reported: hayfever/allergic rhinitis
Rhinitis	vasomotor rhinitis (mode)
Seasonal allergy	allergic conjunctivitis
Seasonal allergy	allergic disease (asthma, hay fever or eczema)
Seasonal allergy	allergic rhinitis
Seasonal allergy	allergic rhinitis (firth correction)
Seasonal allergy	allergic rhinitis (spa correction)
Seasonal allergy	non-cancer illness code, self-reported: hayfever/allergic rhinitis
Seasonal allergy	recent medication for hayfever or allergic rhinitis
Seasonal allergy	use of eye-antiallergens (taken as indicator of allergic/atopic conjunctivitis)
Sinusitis	chronic sinusitis
Sinusitis	diagnoses - main icd10: j32 chronic sinusitis
Sleep disorder	daytime dozing / sleeping (narcolepsy)
Sleep disorder	diagnoses - secondary icd10: g47.3 sleep apnoea
Sleep disorder	sleep apnea syndrome
Sleep disorder	sleep apnoea
Sleep disorder	sleep apnoea, including avohilmo
Sleep disorder	sleep disorders (combined)
Sleep disorder	sleeplessness / insomnia
Sleep disorder	trouble falling asleep
Somnolence	somnolence
Suicide attempt	suicide or other intentional self-harm
Tachycardia	diagnoses - main icd10: i47 paroxysmal tachycardia
Tooth disorder	mouth/teeth dental problems: toothache
Toothache	mouth/teeth dental problems: toothache
Transient ischaemic attack	diagnoses - main icd10: g45 transient cerebral ischaemic attacks and related syndromes
Tremor	parkinson's disease motor subtype (tremor dominant vs postural instability/gait difficulty)
Upset stomach	pain type(s) experienced in last month: stomach or abdominal pain
Urinary abnormalities	diagnoses - main icd10: r39 other symptoms and signs involving the urinary system
Urinary abnormalities	symptoms and signs involving the urinary system
Vertigo	benign paroxysmal vertigo
Weight increased	weight
Weight increased	body mass index
Weight increased	body mass index (bmi)
Weight increased	whole body fat mass
Weight increased	trunk fat mass
Weight increased	body fat percentage
Weight increased	body fat percentage (ukb data field 23099)
Weight increased	body mass index (ukb data field 21001)
White blood cell count decreased	white blood cell (leukocyte) count
White blood cell count decreased	white blood cell count
White blood cell count decreased	white blood cell count (basophil)
White blood cell count decreased	white blood cell count (eosinophil)
White blood cell count decreased	white blood cell count (lymphocyte)
White blood cell count decreased	white blood cell count (monocyte)
White blood cell count decreased	white blood cell leukocyte count (ukb data field 30000)

## Sheet: Table C - Receptor + Ki values
target	clozapine_target	clozapine_drugbank_binding	clozapine_pdsp_binding	clozapine_target_action	aripiprazole_target	aripiprazole_drugbank_binding	aripiprazole_pdsp_binding	aripiprazole_target_action	olanzapine_target	olanzapine_drugbank_binding	olanzapine_pdsp_binding	olanzapine_target_action	paliperidone_target	paliperidone_drugbank_binding	paliperidone_pdsp_binding	paliperidone_target_action	quetiapine_target	quetiapine_drugbank_binding	quetiapine_pdsp_binding	quetiapine_target_action	risperidone_target	risperidone_drugbank_binding	risperidone_pdsp_binding	risperidone_target_action
ADRA1A	TRUE	NA	1.6	antagonist	TRUE	NA	25.7	antagonist	TRUE	NA	112	antagonist	TRUE	NA	2.5	antagonist	TRUE	NA	22	antagonist	TRUE	NA	5	antagonist
ADRA1B	TRUE	NA	7	antagonist	TRUE	35	34.8	antagonist	TRUE	NA	263	antagonist	TRUE	NA	0.7	antagonist	TRUE	NA	90	antagonist	TRUE	NA	9	antagonist
ADRA1C	FALSE	NA	NA		FALSE	NA	NA		FALSE	NA	NA	FALSE	FALSE	NA	NA		FALSE	NA	NA		FALSE	NA	NA
ADRA1D	FALSE	NA	NA		FALSE	NA	NA		FALSE	NA	NA	FALSE	FALSE	NA	NA		TRUE	NA	NA	antagonist	FALSE	NA	NA
ADRA2A	TRUE	160	142	antagonist	TRUE	74	74.15	antagonist	TRUE	NA	314.1	FALSE	TRUE	30	30	antagonist	TRUE	2230	3630	antagonist	TRUE	NA	18.35
ADRA2B	TRUE	22	26.5	antagonist	TRUE	102	102	antagonist,ligand	TRUE	NA	82	FALSE	TRUE	9	33.2	antagonist	TRUE	90	746.6	antagonist	TRUE	NA	107.6	antagonist
ADRA2C	TRUE	15	24.8	antagonist	TRUE	37	37.95	antagonist	TRUE	NA	55.5	FALSE	TRUE	11	7.35	agonist	TRUE	350	29	antagonist	TRUE	NA	6.15	antagonist
ADRB1	TRUE	NA	7500		TRUE	NA	141	ligand	TRUE	NA	7500	inhibitor	TRUE	NA	7500		FALSE	NA	NA		FALSE	NA	7500
ADRB2	TRUE	NA	5825		TRUE	NA	163	ligand	TRUE	NA	10000	inhibitor	TRUE	NA	7500		FALSE	NA	NA		FALSE	NA	7500
ADRB3	FALSE	NA	NA		FALSE	NA	NA		TRUE	NA	NA	inhibitor	FALSE	NA	NA		FALSE	NA	NA		FALSE	NA	NA
CALM1	FALSE	NA	NA		FALSE	NA	NA		FALSE	NA	NA	FALSE	FALSE	NA	NA		FALSE	NA	NA		FALSE	NA	NA
CALY	TRUE	NA	NA	unknown	FALSE	NA	NA		FALSE	NA	NA	FALSE	FALSE	NA	NA		FALSE	NA	NA		FALSE	NA	NA
CHRM1	TRUE	3	1.8197	partial agonist	TRUE	NA	6780	ligand	TRUE	7	4.7	antagonist	FALSE	NA	NA		TRUE	120	120	antagonist	FALSE	NA	8303.47
CHRM2	TRUE	40	65.5882	partial agonist	TRUE	NA	3510	ligand	TRUE	50	87.5	antagonist	FALSE	NA	NA		TRUE	630	630.957	ligand	FALSE	NA	8082.98
CHRM3	TRUE	25	25	antagonist	TRUE	NA	4677	ligand	TRUE	120	78	antagonist	FALSE	NA	NA		TRUE	1320	1631.5	antagonist	FALSE	NA	10000
CHRM4	TRUE	11	19	partial agonist	TRUE	NA	1520.5	ligand	TRUE	32	32	antagonist	FALSE	NA	NA		TRUE	660	601	ligand	FALSE	NA	10000
CHRM5	TRUE	18.6	18.6	antagonist	TRUE	NA	2328.5	ligand	TRUE	NA	9	FALSE	FALSE	NA	NA		TRUE	NA	2990	ligand	FALSE	NA	10000
DRD1	TRUE	130	196	antagonist	TRUE	1960	387	antagonist,partial agonist,ligand	TRUE	40	52	antagonist	TRUE	NA	41.035	antagonist	TRUE	1300	741.31	antagonist	TRUE	NA	395	antagonist
DRD2	TRUE	140	138	antagonist	TRUE	4	1.44992		TRUE	20	21	antagonist	TRUE	NA	3.45	antagonist	TRUE	180	500	antagonist	TRUE	NA	2.7	antagonist
DRD3	TRUE	260	242	antagonist	TRUE	7	3.1	antagonist,partial agonist	TRUE	45	44.6684	antagonist	TRUE	NA	0.9	antagonist	TRUE	340	340	ligand	TRUE	NA	8.12496
DRD4	TRUE	50	38.5	antagonist	TRUE	168	449.523	antagonist,partial agonist	TRUE	40	28	antagonist	TRUE	NA	42.15	antagonist	TRUE	1600	1997.63	ligand	TRUE	NA	8.51138
DRD5	TRUE	NA	250	binder	TRUE	2590	1676	antagonist,partial agonist,ligand	TRUE	74	82	antagonist	FALSE	NA	29		TRUE	1513	1738	ligand	TRUE	NA	289.5
GABBR1	TRUE	NA	NA	positive modulator	FALSE	NA	NA		FALSE	NA	NA	FALSE	FALSE	NA	NA		FALSE	NA	NA		FALSE	NA	NA
GABBR2	TRUE	NA	NA	positive modulator	FALSE	NA	NA		FALSE	NA	NA	FALSE	FALSE	NA	NA		FALSE	NA	NA		FALSE	NA	NA
GABRA1	TRUE	NA	NA	antagonist	FALSE	NA	NA		TRUE	NA	NA	inhibitor	FALSE	NA	NA		FALSE	NA	NA		FALSE	NA	NA
GABRA2						NA	NA		TRUE			inhibitor
GABRA3						NA	NA		TRUE			inhibitor
GABRA5						NA	NA		TRUE			inhibitor
GABRB1	TRUE	NA	NA	antagonist	FALSE	NA	NA		FALSE	NA	NA	FALSE	FALSE	NA	NA		FALSE	NA	NA		FALSE	NA	NA
GABRG1	TRUE	NA	NA	antagonist	FALSE	NA	NA		TRUE	NA	NA	inhibitor	FALSE	NA	NA		FALSE	NA	NA		FALSE	NA	NA
GABRG2									TRUE			inhibitor
GABRG3									TRUE			inhibitor
GRIN1	FALSE	NA	NA		TRUE	NA	NA	ligand	FALSE	NA	NA	FALSE	FALSE	NA	NA		FALSE	NA	NA		FALSE	NA	NA
GRIN2A	FALSE	NA	NA		TRUE	NA	NA		FALSE	NA	NA	FALSE	FALSE	NA	NA		FALSE	NA	NA		FALSE	NA	NA
GRIN2B	FALSE	NA	NA		TRUE	NA	NA		FALSE	NA	NA	FALSE	FALSE	NA	NA		FALSE	NA	NA		FALSE	NA	NA
GRIN2C	FALSE	NA	NA		TRUE	NA	NA		FALSE	NA	NA	FALSE	FALSE	NA	NA		FALSE	NA	NA		FALSE	NA	NA
GRIN2D	FALSE	NA	NA		TRUE	NA	NA		FALSE	NA	NA	FALSE	FALSE	NA	NA		FALSE	NA	NA		FALSE	NA	NA
GRIN3A	FALSE	NA	NA		TRUE	NA	NA		FALSE	NA	NA	FALSE	FALSE	NA	NA		FALSE	NA	NA		FALSE	NA	NA
GRIN3B	FALSE	NA	NA		TRUE	NA	NA		FALSE	NA	NA	FALSE	FALSE	NA	NA		FALSE	NA	NA		FALSE	NA	NA
GSTP1	TRUE	NA	NA	unknown	FALSE	NA	NA		FALSE	NA	NA	FALSE	FALSE	NA	NA		FALSE	NA	NA		FALSE	NA	NA
HRH1	TRUE	2	1.80985	antagonist	TRUE	25	26.3211	antagonist	TRUE	4	2.37711	antagonist	TRUE	32	5.61	antagonist	TRUE	8	8.70964	antagonist	TRUE	NA	19	antagonist
HRH2	TRUE	NA	153		TRUE	NA	10000	ligand	TRUE	NA	44	FALSE	TRUE	NA	121.2		TRUE	NA	5236.5		TRUE	NA	120
HRH3	TRUE	NA	10000		TRUE	NA	10000	ligand	TRUE	NA	100000	FALSE	FALSE	NA	NA		FALSE	NA	NA		FALSE	NA	100000
HRH4	TRUE	200	510	antagonist	TRUE	NA	10000	ligand	TRUE	NA	13491.2	FALSE	TRUE	NA	8698		FALSE	NA	NA		FALSE	NA	55000
HTR1A	TRUE	150	140	antagonist	TRUE	6	5.6	partial agonist	TRUE	NA	2063	inhibitor	TRUE	590	590	antagonist	TRUE	300	309.03	antagonist,partial agonist	TRUE	NA	417	antagonist
HTR1B	TRUE	500	523	antagonist	TRUE	830	833	antagonist,ligand	TRUE	NA	660	inhibitor	TRUE	NA	65.85		TRUE	2050	1579.5	ligand	TRUE	NA	36.805
HTR1D	TRUE	300	527	antagonist	TRUE	68	68	antagonist,ligand	TRUE	NA	801	inhibitor	TRUE	170	19	antagonist	TRUE	5000	5000	ligand	TRUE	NA	18.06	antagonist
HTR1E	TRUE	430	966	antagonist	TRUE	8000	8000	antagonist,ligand	TRUE	NA	2209	inhibitor	TRUE	NA	5510		TRUE	1250	1826	ligand	TRUE	NA	5660
HTR1F	TRUE		130						TRUE		310	inhibitor					TRUE		2240		TRUE		1240
HTR2A	TRUE	10	7.155	antagonist	TRUE	9	8.7	antagonist	TRUE	5	3.3	antagonist	TRUE	1	1	antagonist	TRUE	140	200	antagonist	TRUE	NA	0.29	antagonist
HTR2B	TRUE	NA	7.36		TRUE	NA	0.36	inverse agonist	TRUE	NA	11.8	FALSE	TRUE	NA	39.93		TRUE	NA	86		TRUE	NA	35
HTR2C	TRUE	15	17		TRUE	75	75	antagonist,partial agonist	TRUE	8	10.6165	antagonist	TRUE	48	43	antagonist	TRUE	1600	1412.54	ligand	TRUE	NA	24	antagonist
HTR3A	TRUE	NA	81.2831	antagonist	TRUE	NA	628	antagonist	TRUE	NA	125	antagonist	TRUE	NA	10000		TRUE	NA	4330	ligand	TRUE	NA	9158.82
HTR5A	TRUE	NA	2428.5	antagonist	TRUE	NA	1240	ligand	TRUE	NA	1288.5	FALSE	TRUE	NA	352.95		TRUE	NA	2710		TRUE	NA	200.38
HTR6	TRUE	10	10.4713	antagonist	TRUE	570	392	antagonist	TRUE	10	8.5	antagonist	TRUE	NA	1547.5		TRUE	1400	1820.5	antagonist	TRUE	NA	1790.08
HTR7	TRUE	40	22.49	antagonist	TRUE	26	10.3	antagonist,partial agonist	FALSE	NA	207.465	FALSE	TRUE	NA	2.75	antagonist	FALSE	NA	308	ligand	TRUE	NA	3.9	antagonist
KCNH2	FALSE	NA	NA		FALSE	NA	NA		FALSE	NA	NA	FALSE	FALSE	NA	NA		FALSE	NA	NA		FALSE	NA	NA
MCHR1	FALSE	NA	NA		FALSE	NA	NA		FALSE	NA	NA	FALSE	FALSE	NA	NA		FALSE	NA	NA		FALSE	NA	NA
OPRD1	TRUE	NA	127		TRUE	NA	NA	ligand	FALSE	NA	NA	FALSE	FALSE	NA	NA		FALSE	NA	NA		FALSE	NA	NA
OPRK1	FALSE	NA	NA		TRUE	NA	10000	ligand	FALSE	NA	NA	FALSE	FALSE	NA	NA		FALSE	NA	NA		FALSE	NA	NA
OPRM1	FALSE	NA	NA		TRUE	NA	10000	ligand	FALSE	NA	NA	FALSE	FALSE	NA	NA		FALSE	NA	NA		FALSE	NA	NA
ORM1	FALSE	NA	NA		FALSE	NA	NA		FALSE	NA	NA	FALSE	FALSE	NA	NA		FALSE	NA	NA		FALSE	NA	NA
ORM2	FALSE	NA	NA		FALSE	NA	NA		FALSE	NA	NA	FALSE	FALSE	NA	NA		FALSE	NA	NA		FALSE	NA	NA
SIGMAR1	FALSE	NA	NA		FALSE	NA	NA		FALSE	NA	NA	FALSE	FALSE	NA	NA		FALSE	NA	NA		FALSE	NA	NA
SLC18A2	FALSE	NA	NA		FALSE	NA	NA		FALSE	NA	NA	FALSE	FALSE	NA	NA		FALSE	NA	NA		FALSE	NA	NA
SLC6A3	FALSE	NA	10000		TRUE	NA	3220		FALSE	NA	NA	FALSE	FALSE	NA	NA		FALSE	NA	NA		FALSE	NA	NA
SLC6A4	TRUE	NA	1624		TRUE	NA	1080		TRUE	NA	3676	FALSE	TRUE	NA	2358.5		FALSE	NA	NA		TRUE	NA	1400
SMPD1	FALSE	NA	NA		FALSE	NA	NA		FALSE	NA	NA	FALSE	FALSE	NA	NA		FALSE	NA	NA		FALSE	NA	NA

## Sheet: Table D - Exposure SNP Map
EXPOSURE	BAS_RSID	BAS_SNP	COR_RSID	COR_SNP	HIP_RSID	HIP_SNP	SPI_RSID	SPI_SNP	CER_RSID	CER_SNP
ADRA1A	rs10503806	8:26883003_C_T	rs7015698	8:26778519_A_T	rs9987372	8:26819770_C_G	NA	NA	rs139471318	8:26655586_C_T
ADRA1B	rs6877934	5:159866993_A_G	rs4493656	5:158975663_A_G	rs7720980	5:159296102_C_T	rs6893839	5:159329009_A_G	rs2910273	5:159601092_C_T
ADRA1D	rs65943	20:4379764_A_C	rs66620140	20:4219369_A_T	rs7345306	20:4640838_C_T	rs75159180	20:3940590_A_G	rs35105284	20:4228735_C_T
ADRA2A	rs10885113	10:112969177_A_G	rs4558098	10:112966896_A_C	rs2419582	10:112602699_A_G	rs11195506	10:113044352_C_T	rs10787400	10:113497978_C_T
ADRA2B	rs1997257	2:96429625_A_G	rs12717776	2:96523006_A_C	rs11551400	2:96914636_C_T	rs1256986	2:97690757_A_G	rs2579551	2:96738585_C_G
ADRA2C	rs150145091	4:3821103_A_G	rs73078609	4:3764839_C_G	rs7654880	4:4411166_C_T	rs12509575	4:4602813_C_T	rs4690019	4:3637299_G_T
ADRB1	rs151599	10:115724039_A_G	rs10885531	10:115814392_C_T	rs6585233	10:115325309_C_G	rs4918897	10:116079751_G_T	rs670183	10:116152448_A_T
ADRB2	rs17797412	5:149066552_A_G	rs72829132	5:148238899_C_T	rs139192743	5:147244396_C_G	rs888956	5:148120217_A_C	rs3935572	5:147524833_C_T
ADRB3	rs72634750	8:38527909_C_T	rs41371951	8:37354731_C_T	rs1966078	8:37163575_A_G	rs2956724	8:38292266_A_C	rs7386256	8:37444536_A_G
CALM1	rs1286924	14:90532570_C_T	rs7150626	14:90858484_C_T	rs2151752	14:90637058_A_G	rs7156462	14:89872363_C_T	rs12431689	14:91434462_A_G
CHRM1	rs548246	11:62663535_G_T	rs72927216	11:62358531_C_T	rs4963344	11:62838301_G_T	rs4313591	11:61766569_C_T	rs72933439	11:62755038_C_T
CHRM2	rs320722	7:137025827_C_G	rs321188	7:137080131_A_G	rs10281536	7:135806402_G_T	rs1373234	7:135594129_A_G	rs62490509	7:137445775_A_C
CHRM3	rs1996915	1:238992478_A_G	rs2355238	1:239868130_A_G	rs16838444	1:239701246_G_T	rs10925775	1:239019447_A_G	rs75749765	1:239894494_C_T
CHRM4	rs75958295	11:47347644_C_T	rs184276823	11:45914420_G_T	rs141017967	11:46261388_C_T	rs3740973	11:46422237_A_G	rs55764401	11:47328197_C_G
CHRM5	rs6495424	15:34276738_A_G	rs11856529	15:34277377_A_G	rs6495424	15:34276738_A_G	rs6495424	15:34276738_A_G	rs6495425	15:34276895_A_G
DRD1	rs76139088	5:174302329_A_G	rs835616	5:174863690_A_G	rs145784640	5:175645157_G_T	rs113177972	5:174667609_C_T	rs10061529	5:174634768_A_G
DRD2	rs12576506	11:113419869_C_T	rs4936279	11:113566207_A_C	rs2735202	11:113953106_A_C	rs10891404	11:112484552_C_G	rs7928017	11:113448762_A_C
DRD3	rs116111171	3:113640672_G_T	rs182965263	3:113661663_C_T	rs149437095	3:113773555_C_T	rs6438190	3:113955265_A_G	rs17258900	3:113274615_A_G
DRD4	rs183486035	11:630698_C_T	rs7941547	11:611503_A_G	rs11246200	11:583107_A_G	rs2334501	11:1620784_C_T	rs3758650	11:616865_A_G
DRD5	rs11727837	4:10699551_C_T	rs11723334	4:9755323_A_G	rs181913321	4:9133104_A_G	rs148174142	4:9060841_A_G	rs185285674	4:9723368_C_T
GABBR1	rs7765810	6:30063496_A_C	rs28359967	6:29580265_G_T	rs1264703	6:30065416_C_G	rs3094550	6:29354809_A_C	rs28359987	6:29594449_A_C
GABBR2	rs10760690	9:102281113_G_T	rs56262782	9:101030586_C_T	rs1413297	9:101823490_C_G	rs7856182	9:101633312_C_T	rs2900547	9:101424605_A_G
GABRA1	rs13172914	5:161124464_C_T	rs1870231	5:161337873_C_T	rs72815522	5:160962283_A_T	rs4921368	5:160472727_C_T	rs210980	5:161541508_C_T
GABRB1	rs79854595	4:46374069_A_G	rs4336202	4:47410245_C_G	rs12650894	4:47602599_G_T	rs9993388	4:47084047_C_T	rs11730134	4:47124092_A_G
GABRG1	rs79047459	4:45149862_A_C	rs2350774	4:46293809_C_T	rs17459386	4:46375175_A_G	rs6858099	4:45342647_A_G	rs138997326	4:46213163_A_G
GRIN1	rs78420252	9:140591962_A_C	rs62580948	9:140972313_G_T	rs11145912	9:139300876_A_G	rs79279080	9:140221083_A_G	rs28537280	9:139230894_A_G
GRIN2A	rs12932206	16:10066021_A_G	rs12932206	16:10066021_A_G	rs720717	16:10110627_A_G	rs12932206	16:10066021_A_G	rs73512721	16:10190189_C_G
GRIN2B	rs11055489	12:13664080_C_T	rs11055529	12:13728607_C_T	rs148601119	12:13217741_A_T	rs10845745	12:13466353_C_T	rs4764127	12:14989012_A_T
GRIN2D	rs2307278	19:48571026_A_G	rs112893228	19:48946405_A_G	rs35637404	19:48547347_C_T	rs77955899	19:48721248_A_G	rs62131991	19:48844529_A_G
GRIN3A	rs56167667	9:103904566_C_T	rs4743480	9:104421888_G_T	rs17187073	9:104194487_C_T	rs7869982	9:105474366_A_G	rs2506362	9:104476262_C_T
GRIN3B	rs73920542	19:1015908_C_T	rs58342790	19:1016285_C_G	rs10401454	19:1009585_C_G	rs10425500	19:1928531_G_T	rs73920542	19:1015908_C_T
GSTP1	rs72934713	11:67226097_C_T	rs4930444	11:67342580_A_G	rs72934713	11:67226097_C_T	rs4930444	11:67342580_A_G	rs4930444	11:67342580_A_G
HRH1	rs524411	3:10185354_A_G	rs6772675	3:11376080_C_G	rs12490065	3:10627561_A_G	rs14016	3:11596348_C_T	rs4428159	3:11196516_C_G
HRH2	rs11749035	5:174883052_C_T	rs553068486	5:175507931_C_G	rs114918906	5:174126128_C_T	rs60890501	5:176045010_A_G	rs62388401	5:174293893_A_C
HRH3	rs2427421	20:61359743_A_G	rs118157104	20:60901147_A_G	rs6142983	20:60760736_A_C	rs6061634	20:60119661_C_T	rs1108342	20:60801347_C_G
HRH4	rs146016055	18:22026180_A_C	rs949309	18:22129846_A_C	rs475997	18:22059094_C_T	rs6508312	18:21908633_A_G	rs9675752	18:21719408_C_T
HTR1A	rs4700642	5:63916834_A_T	rs62382224	5:63176231_G_T	rs6875610	5:62949119_A_G	rs272621	5:63817485_C_T	rs112818761	5:63224429_A_G
HTR1B	rs9359204	6:77266689_G_T	rs1778256	6:78167455_C_T	rs77618997	6:78072640_C_T	rs147900953	6:79070785_A_G	rs9361272	6:78456176_A_T
HTR1D	rs2807333	1:22567381_G_T	rs10917357	1:23535161_C_T	rs77946829	1:22570121_A_G	rs80234171	1:23456557_C_T	rs61777314	1:23972896_C_T
HTR1E	rs4706286	6:87806439_A_G	rs113537501	6:86985940_C_T	rs9294379	6:88152535_A_C	rs78020303	6:87042882_A_C	rs72907109	6:86974606_A_G
HTR2A	rs61948317	13:47433938_C_T	rs1341749	13:47371408_G_T	rs1216708	13:46887029_A_G	rs2806901	13:46484033_C_G	rs2802410	13:47710297_A_G
HTR2B	rs2369000	2:231850621_A_G	rs16827840	2:232047155_A_G	rs11887432	2:231174097_C_T	rs6743765	2:232285060_A_G	rs4973303	2:231105270_A_T
HTR3A	rs7102991	11:113525969_A_G	rs1062613	11:113846006_C_T	rs11215223	11:114702663_A_G	rs75742608	11:114689100_C_T	rs141649508	11:113095876_A_G
HTR5A	rs11982158	7:155357396_C_T	rs753118	7:154878599_G_T	rs4960618	7:154593906_A_G	rs6597437	7:154696849_C_T	rs6969854	7:154926839_A_G
HTR6	rs4654838	1:20426600_G_T	rs6689158	1:19987713_C_T	rs115099712	1:19874235_A_T	rs143175518	1:20124135_A_G	rs1770480	1:19916784_C_T
HTR7	rs2265183	10:91962406_A_G	rs7907572	10:91956356_C_T	rs12218668	10:93177933_A_G	rs12762427	10:92079491_C_G	rs11597380	10:93376526_A_C
KCNH2	rs144763602	7:149683553_C_T	rs546321768	7:149743805_C_G	rs868624	7:151458039_C_T	rs10249168	7:149750981_A_G	rs4725386	7:150660239_C_T
MCHR1	rs73165038	22:40492800_C_T	rs73171017	22:41060853_A_T	rs5757775	22:40089075_C_T	rs188107884	22:40876834_C_G	rs141602136	22:41128103_C_T
OPRD1	rs74066628	1:30041075_C_T	rs988957	1:29192138_G_T	rs9426380	1:29850135_C_T	rs146640909	1:29270022_C_T	rs76006411	1:29188630_C_T
OPRK1	rs139579439	8:55150122_A_G	rs16918934	8:54158144_G_T	rs1425902	8:54119214_A_G	rs72651184	8:54209346_C_T	rs10111937	8:54160092_C_T
OPRM1	rs117438933	6:153371057_C_T	rs507129	6:154451458_A_C	rs73009456	6:154718871_C_T	rs34122169	6:154719059_G_T	rs1799971	6:154360797_A_G
ORM1	rs7032030	9:116694648_C_T	rs2792823	9:116152441_A_G	rs1687377	9:117021404_C_T	rs10817591	9:117091569_A_G	rs10982156	9:117088064_A_T
ORM2	rs2774638	9:116370778_C_G	rs3762054	9:117108122_C_T	rs56704750	9:116445345_A_G	rs76966576	9:117596060_C_T	rs10759703	9:117217938_A_G
SIGMAR1	rs62559199	9:33666492_A_G	rs10814125	9:34596678_A_G	rs7875285	9:35482075_C_T	rs147402135	9:35151405_C_T	rs9696757	9:34849803_A_G
SLC18A2	rs7922735	10:119171671_A_C	rs12412905	10:119000560_C_T	rs3740572	10:118002927_C_T	rs181519	10:119152349_A_G	rs59602484	10:119086159_A_G
SLC6A3	rs2405802	5:2199605_A_C	rs1478435	5:1454612_C_T	rs75658149	5:496730_C_T	rs7704728	5:1226051_A_G	rs2927676	5:1440681_C_G
SLC6A4	rs76196250	17:29378172_C_T	rs140020617	17:29522508_G_T	rs4794874	17:28841318_C_T	rs2020933	17:28561755_A_T	rs11871271	17:27947425_C_T
SMPD1	rs73400343	11:5623690_A_G	rs11601088	11:6415392_C_T	rs34131947	11:6343486_C_T	rs12418972	11:5540466_A_G	rs8164	11:6415882_A_G
